# Supplementary material for: High expression of DNA damage-inducible transcript 4 (DDIT4) is associated with advanced pathological features in the patients with colorectal cancer
Source: Sci Rep. 2021 Jul 1;11:13626. doi: 10.1038/s41598-021-92720-z (PMC8249407; doi:10.1038/s41598-021-92720-z)
Supplement: Supplementary file 2 — Lists of up and down-regulated genes from GSE74602, GSE110223 and GSE110224, common upregulatedDEGs, high connectivity degree genes and hub genes as well as the obtained DEGs from merged 3 series by MINTmethod. [file 41598_2021_92720_MOESM2_ESM.xlsx]

## Sheet: Legends
	Sheet 1		Up and Down-regulated genes of GSE74602
	Sheet 2		Up and Down-regulated genes of GSE110223
	Sheet 3		Up and Down-regulated genes of GSE110224
	Sheet 4		Common up-regulated DEGs
	Sheet 5		High connectivity degree genes and hub genes
	Sheet 6		The obtained DEGs from merged 3 series by MINT method

## Sheet: Sheet1
Up-regulated genes					Down-regulated genes
adj.P.Val	P.Value	logFC	Gene.symbol		adj.P.Val	P.Value	logFC	Gene.symbol
1.45e-28	1.97e-32	4.05993	FOXQ1		2.48e-16	4.53e-18	-5.49565	AQP8
4.6e-27	1.04e-30	3.90538	CEMIP		2.18e-14	6.36e-16	-5.0039	CA1
6.7e-16	1.36e-17	3.853	MMP3		1.32e-13	4.64e-15	-4.70254	GUCA2A
1.15e-18	1.07e-20	3.75896	MMP7		3.71e-18	3.95e-20	-4.61663	GUCA2B
1.08e-24	9.21e-28	3.63607	CLDN1		3.92e-18	4.31e-20	-4.46366	TMIGD1
3.56e-15	8.57e-17	3.54028	CXCL8		3.07e-13	1.2e-14	-4.36003	MS4A12
4.84e-07	7.32e-08	3.46218	REG1A		4.04e-10	3.11e-11	-4.2415	CLCA4
2.36e-13	8.92e-15	3.408	MMP1		2.2e-10	1.61e-11	-4.11974	ZG16
1.03e-14	2.79e-16	3.24031	ASCL2		5.6e-12	2.88e-13	-4.10442	CA4
2.1e-24	1.99e-27	3.21994	CDCA7		1.71e-19	1.28e-21	-3.73731	BEST4
1.09e-28	9.82e-33	3.08998	TOP2A		3.05e-16	5.63e-18	-3.68022	VIP
3.34e-24	3.47e-27	2.99741	ETV4		1.44e-17	1.9e-19	-3.56428	MT1M
6.85e-16	1.39e-17	2.93205	CXCL1		5.48e-08	6.81e-09	-3.42608	CEACAM7
2.43e-05	5.36e-06	2.91926	REG1B		9.1e-26	5.33e-29	-3.41277	RERGL
6.2e-24	8.38e-27	2.84921	CDH3		4.96e-12	2.52e-13	-3.35364	CA2
9.88e-20	6.86e-22	2.72306	MYC		4.05e-12	2.01e-13	-3.31877	MYH11
1.24e-24	1.12e-27	2.71395	SLCO4A1		1.09e-06	1.79e-07	-3.26493	SLC26A3
4.82e-24	5.86e-27	2.66473	CDK1		7.84e-09	8.16e-10	-3.26284	DES
6.44e-26	3.2e-29	2.66386	ASPM		2.7e-16	4.95e-18	-3.25048	C7
6.44e-26	2.63e-29	2.6292	CEP55		4.37e-12	2.18e-13	-3.24307	CLDN8
4.14e-25	2.99e-28	2.57771	CDCA5		1.94e-12	8.94e-14	-3.24225	CHP2
1.64e-20	8.67e-23	2.56394	CDC20		1.65e-19	1.22e-21	-3.23798	CA7
9.1e-26	4.97e-29	2.54841	CKS2		9.18e-16	1.9e-17	-3.23068	SCNN1B
6.83e-25	5.23e-28	2.52264	PRC1		5.39e-10	4.27e-11	-3.22469	SYNM
3.86e-22	9.75e-25	2.48287	TPX2		2.41e-12	1.14e-13	-3.18128	PGM5
2.12e-24	2.1e-27	2.4802	SOX9		6.46e-17	9.73e-19	-3.17846	C2orf88
6.44e-26	3.09e-29	2.46247	TRIP13		4e-13	1.59e-14	-3.0981	HSD17B2
2.32e-21	8.25e-24	2.41634	ESM1		3.42e-18	3.6e-20	-3.08783	OTOP2
8.43e-25	6.84e-28	2.40969	ANLN		8.72e-17	1.37e-18	-3.03946	CHGA
2.25e-07	3.2e-08	2.38853	CLDN2		9.87e-09	1.05e-09	-3.03607	CNN1
1.32e-20	6.65e-23	2.38257	KRT80		1.02e-16	1.63e-18	-3.03593	SLC4A4
1.12e-10	7.65e-12	2.37978	SERPINB5		1.38e-16	2.29e-18	-2.99243	PKIB
7.44e-24	1.11e-26	2.37879	IQGAP3		3.98e-19	3.23e-21	-2.94123	MYOM1
4.82e-23	8.7e-26	2.37822	PTTG1		4.96e-09	4.94e-10	-2.9234	MEP1A
5.27e-09	5.26e-10	2.37395	COL11A1		1.01e-21	3.27e-24	-2.91988	CFD
1.16e-12	5.03e-14	2.3719	CTHRC1		5.6e-12	2.88e-13	-2.89353	RBPMS2
5.36e-23	1.02e-25	2.35881	PAICS		1.2e-10	8.35e-12	-2.88858	VSIG2
7.52e-19	6.75e-21	2.35862	SCD		2.35e-14	6.9e-16	-2.88616	SLC51B
1.64e-20	8.6e-23	2.3467	TRIB3		6.55e-16	1.32e-17	-2.85379	ATP1A2
1.57e-22	3.46e-25	2.34295	MAD2L1		7.74e-11	5.14e-12	-2.85352	AKR1B10
6.58e-20	4.27e-22	2.32211	GINS2		1.38e-07	1.87e-08	-2.84583	FABP1
6e-15	1.55e-16	2.30935	CXCL2		2.38e-10	1.75e-11	-2.83927	ADTRP
4.11e-24	4.45e-27	2.30096	CENPF		4.12e-15	1.01e-16	-2.83812	FHL1
4.99e-24	6.3e-27	2.26101	CENPN		1.02e-25	6.87e-29	-2.80189	CLEC3B
3.66e-16	6.94e-18	2.26084	SLC7A5		2.14e-10	1.56e-11	-2.77713	LMO3
1.02e-25	6.75e-29	2.2585	UBE2T		1.55e-17	2.07e-19	-2.75084	MAMDC2
4.16e-24	4.75e-27	2.24339	PARPBP		3.32e-18	3.42e-20	-2.71793	TRPM6
7.53e-21	3.39e-23	2.24318	MCM4		7.78e-14	2.63e-15	-2.71063	SLC26A2
1.84e-21	6.32e-24	2.23662	SAPCD2		5.02e-26	1.81e-29	-2.70276	ABCA8
5.97e-22	1.67e-24	2.22369	TMEM97		5.97e-15	1.54e-16	-2.68062	DPT
9.8e-22	3.14e-24	2.21971	NUSAP1		2.12e-18	2.08e-20	-2.67458	CCL23
4.51e-22	1.16e-24	2.21891	NME1		2.36e-12	1.11e-13	-2.6738	NPTX1
8.67e-19	7.86e-21	2.20797	AURKA		9.45e-10	7.96e-11	-2.64661	SEPP1
3.81e-22	9.46e-25	2.20651	NCAPG		8.24e-19	7.43e-21	-2.63816	PRPH
5.6e-11	3.63e-12	2.18655	TESC		1.09e-28	8.07e-33	-2.63228	SCARA5
7.95e-22	2.4e-24	2.17647	KIAA0101		1.47e-09	1.3e-10	-2.62032	ANPEP
2.34e-05	5.15e-06	2.17107	LY6G6D		9.21e-07	1.48e-07	-2.61954	HAND1
1.04e-20	5.21e-23	2.14875	ITGA2		2.09e-13	7.79e-15	-2.61053	ADAMDEC1
1.7e-20	9.04e-23	2.14391	CCNB2		6.85e-14	2.28e-15	-2.60281	RNF150
7.24e-24	1.01e-26	2.13181	PUS7		1.17e-10	8.12e-12	-2.60132	LRRC19
8.18e-22	2.51e-24	2.13174	HMMR		1.47e-09	1.3e-10	-2.59461	INSL5
3.58e-07	5.27e-08	2.13083	TCN1		3.16e-09	3e-10	-2.58645	CALD1
4.41e-16	8.55e-18	2.10713	PSAT1		2.7e-11	1.63e-12	-2.58527	CASQ2
1.82e-20	9.91e-23	2.10577	UHRF1		5e-11	3.2e-12	-2.58115	HSPB6
2.43e-22	5.58e-25	2.09109	CDKN3		3.81e-07	5.64e-08	-2.54275	JCHAIN
1.51e-15	3.29e-17	2.08012	SLC12A2		6.87e-12	3.59e-13	-2.51785	TUBAL3
8.74e-23	1.77e-25	2.07541	TTK		9.55e-21	4.61e-23	-2.51297	PLAC9
2.17e-09	1.98e-10	2.07336	DPEP1		1.12e-14	3.05e-16	-2.50901	CXCL12
4.68e-22	1.22e-24	2.07155	DLGAP5		1.75e-20	9.47e-23	-2.50109	SFRP1
7.93e-20	5.22e-22	2.06558	CDCA3		8.61e-10	7.19e-11	-2.50016	ADH1A
2.22e-13	8.31e-15	2.05335	PHLDA1		9.72e-18	1.21e-19	-2.49442	PYY
3.95e-21	1.57e-23	2.04787	CCNA2		2.77e-18	2.83e-20	-2.46832	LRRN2
2.07e-22	4.67e-25	2.04012	BUB1		2.08e-06	3.62e-07	-2.45572	KRT20
3.68e-08	4.41e-09	2.03885	HOXB8		2.88e-26	9.08e-30	-2.45525	FAM107A
5.18e-21	2.19e-23	2.03585	NFE2L3		4.68e-13	1.87e-14	-2.41657	GPT
4.66e-14	1.46e-15	2.02903	VSNL1		1.18e-23	1.92e-26	-2.41029	KRT24
5.48e-20	3.46e-22	2.02484	CCNB1		1.46e-14	4.05e-16	-2.40823	DNASE1L3
2.08e-11	1.22e-12	2.00512	STC2		2.42e-09	2.24e-10	-2.40351	CKB
3.42e-18	3.59e-20	1.99953	DDX21		3.75e-17	5.37e-19	-2.40294	PDE9A
7.81e-21	3.56e-23	1.99655	DKC1		2.87e-11	1.74e-12	-2.39695	CLDN23
5.23e-21	2.24e-23	1.99581	KIF20A		2.26e-08	2.57e-09	-2.39685	ACTG2
2.17e-06	3.79e-07	1.99451	KRT6B		5.59e-11	3.62e-12	-2.39627	CDHR5
6.34e-14	2.09e-15	1.99346	RNF43		1.19e-14	3.26e-16	-2.39463	SEMA6A
9.07e-07	1.45e-07	1.98829	S100P		2.92e-11	1.78e-12	-2.38918	SELENBP1
1.14e-17	1.46e-19	1.98031	AHCY		1.91e-09	1.72e-10	-2.38092	MYLK
7.49e-21	3.31e-23	1.97372	CSE1L		1.06e-13	3.67e-15	-2.3728	ITPKA
6.53e-08	8.24e-09	1.96573	COL1A1		5.29e-22	1.43e-24	-2.36993	SCGN
1.34e-19	9.72e-22	1.96511	NEBL		3.97e-06	7.38e-07	-2.36625	SLC51A
4.09e-17	5.92e-19	1.94466	RPS7		3.49e-05	8e-06	-2.36007	HMGCS2
6.36e-21	2.75e-23	1.94239	PYCR1		9.09e-10	7.63e-11	-2.35852	SDCBP2
1.38e-19	1.01e-21	1.93806	BUB1B		4.21e-17	6.16e-19	-2.34988	SCIN
2.56e-15	5.84e-17	1.93364	LAPTM4B		1.01e-15	2.09e-17	-2.34241	C2orf40
7.65e-22	2.28e-24	1.93175	CENPW		2.22e-13	8.35e-15	-2.3327	LGALS2
3.28e-22	7.83e-25	1.93165	MTHFD1L		8.44e-12	4.51e-13	-2.31997	CA12
3.81e-22	9.42e-25	1.92965	CENPA		1.24e-06	2.04e-07	-2.31744	PNCK
2.32e-10	1.7e-11	1.92268	AXIN2		2.24e-12	1.05e-13	-2.31342	CCL19
1.33e-21	4.37e-24	1.92162	MELK		4.69e-14	1.48e-15	-2.30443	HHLA2
5.23e-20	3.28e-22	1.91117	ENC1		5.97e-11	3.89e-12	-2.29651	SLC16A9
6.34e-11	4.16e-12	1.90969	MMP11		5.29e-13	2.15e-14	-2.29215	PDK4
9.94e-23	2.06e-25	1.90163	TEAD4		2.24e-07	3.19e-08	-2.2897	FLNC
2.32e-21	8.2e-24	1.89781	C19orf48		6.51e-16	1.31e-17	-2.28027	EPB41L3
2.93e-05	6.59e-06	1.89202	SPINK1		5.53e-12	2.84e-13	-2.27909	LAMA1
1.22e-17	1.58e-19	1.89073	PBK		2.41e-09	2.22e-10	-2.27239	TSPAN1
7.1e-16	1.45e-17	1.88193	CELSR3		2.11e-14	6.13e-16	-2.26835	SMPDL3A
5.43e-22	1.49e-24	1.88155	MCM2		6.93e-14	2.31e-15	-2.26644	DHRS11
1.75e-20	9.46e-23	1.87919	PAQR4		5.9e-14	1.93e-15	-2.26063	AHCYL2
4.31e-19	3.56e-21	1.87895	TK1		2.98e-11	1.82e-12	-2.23642	MT1F
7.32e-23	1.45e-25	1.87691	RAD51AP1		3.45e-17	4.93e-19	-2.23493	GPX3
3.93e-18	4.34e-20	1.87074	TYMS		3.57e-08	4.26e-09	-2.22777	PLAC8
1.99e-20	1.1e-22	1.86695	LRP8		5.91e-08	7.39e-09	-2.22688	MT1G
8.75e-22	2.72e-24	1.86113	LMNB2		8.86e-11	5.93e-12	-2.22187	FAM129A
5.23e-11	3.36e-12	1.85595	GDF15		1.76e-15	3.89e-17	-2.20475	SLC17A4
1.32e-18	1.25e-20	1.85571	RPS21		7.15e-13	2.97e-14	-2.19861	BEST2
1.35e-09	1.17e-10	1.84677	MMP10		1.87e-10	1.35e-11	-2.19844	VIPR1
1.08e-14	2.93e-16	1.84577	SALL4		4.39e-11	2.77e-12	-2.196	CRYAB
2.62e-20	1.5e-22	1.84511	BRIX1		1e-08	1.06e-09	-2.17844	HSPB8
6.75e-09	6.9e-10	1.8436	MYEOV		2.81e-21	1.05e-23	-2.17497	NPY
8.85e-19	8.06e-21	1.83244	ASF1B		3.62e-13	1.42e-14	-2.16741	TMEM171
3.72e-23	6.55e-26	1.81972	GNL3		2.25e-18	2.23e-20	-2.16614	PLCD1
1.88e-14	5.4e-16	1.81612	HSPE1		3.1e-16	5.76e-18	-2.16276	SLCO2A1
3.2e-20	1.87e-22	1.8137	DTL		9.14e-18	1.12e-19	-2.16155	TEX11
4.18e-20	2.56e-22	1.81076	TROAP		4.92e-11	3.15e-12	-2.15891	MALL
3.75e-05	8.66e-06	1.80927	SLC6A14		1.01e-18	9.28e-21	-2.1522	METTL7A
5.12e-23	9.47e-26	1.80505	EEF1E1		1.82e-07	2.54e-08	-2.15175	DHRS9
3.62e-11	2.25e-12	1.79405	CCNO		1.78e-09	1.6e-10	-2.14884	FABP4
3.26e-15	7.78e-17	1.78591	HSPD1		3.31e-12	1.61e-13	-2.14817	ST6GALNAC6
9.26e-05	2.34e-05	1.78354	LCN2		6.34e-11	4.16e-12	-2.14758	FXYD3
2.49e-18	2.49e-20	1.78264	DDIAS		3.69e-09	3.56e-10	-2.14744	TCEAL2
6.56e-22	1.86e-24	1.78251	SOX4		1.7e-18	1.64e-20	-2.14544	MT1E
4.06e-10	3.13e-11	1.77967	MSX1		2.29e-16	4.08e-18	-2.14497	ABI3BP
4.03e-16	7.71e-18	1.77955	FASN		8.74e-13	3.69e-14	-2.13884	MFAP4
5.56e-19	4.73e-21	1.77781	GTF2IRD1		1.56e-06	2.64e-07	-2.12523	NXPE4
4.33e-17	6.35e-19	1.77714	TOMM34		1.91e-27	3.44e-31	-2.11883	GFRA2
6.5e-20	4.19e-22	1.77362	CDK4		1.19e-12	5.19e-14	-2.11484	CDKN2B
8.89e-18	1.07e-19	1.76909	RPL29		2.29e-16	4.08e-18	-2.11243	CTSG
2.21e-21	7.67e-24	1.76711	WDR12		4.5e-15	1.12e-16	-2.1115	ZBTB16
7.53e-21	3.4e-23	1.75371	PUS1		1.47e-11	8.25e-13	-2.10692	SLC9A2
1.05e-15	2.2e-17	1.74831	SNRPF		2.37e-09	2.19e-10	-2.1025	HSD11B2
8.64e-16	1.78e-17	1.7464	HILPDA		1.58e-21	5.35e-24	-2.10177	SLC25A34
9.79e-14	3.36e-15	1.74385	SLC5A6		2.1e-06	3.65e-07	-2.10055	MYL9
5.63e-19	4.82e-21	1.74167	EXO1		7.3e-06	1.43e-06	-2.09692	C10orf99
8.51e-20	5.75e-22	1.73613	MRPL3		1.53e-14	4.27e-16	-2.09593	SDPR
3.86e-18	4.2e-20	1.72947	PRDX4		5.9e-10	4.72e-11	-2.08916	MRGPRF
7.36e-24	1.06e-26	1.72347	PPAT		4.48e-16	8.71e-18	-2.08809	TNFRSF13B
4.57e-21	1.86e-23	1.71685	DCUN1D5		9.86e-17	1.56e-18	-2.08751	CD163L1
1.99e-20	1.1e-22	1.71659	HJURP		3.57e-13	1.4e-14	-2.08543	CCL21
4.12e-19	3.38e-21	1.71549	IMPDH2		7.1e-22	2.08e-24	-2.08477	FGL2
1.46e-18	1.39e-20	1.70429	RPP40		1.02e-06	1.65e-07	-2.08009	GPA33
1.67e-08	1.86e-09	1.7035	GGH		4.29e-13	1.7e-14	-2.07907	EDN3
4.15e-21	1.66e-23	1.70227	POLR1C		1.15e-15	2.43e-17	-2.07814	CD36
9.99e-21	4.87e-23	1.69953	KIF15		2.61e-13	9.99e-15	-2.07669	ACKR1
4.66e-18	5.24e-20	1.69792	ADGRG1		3e-09	2.83e-10	-2.07574	CAPN13
4.69e-18	5.29e-20	1.69766	S100A11		2.39e-17	3.33e-19	-2.06911	WSCD1
6.25e-10	5.04e-11	1.6907	CBX2		3.37e-14	1.02e-15	-2.06894	CPED1
2.83e-21	1.07e-23	1.68601	FANCI		2.31e-16	4.17e-18	-2.0627	PRKCB
8.52e-17	1.33e-18	1.68577	ATAD2		6.31e-08	7.95e-09	-2.05502	KCNMB1
3.18e-21	1.23e-23	1.68392	CCT2		4.46e-15	1.1e-16	-2.05155	C1orf115
2.21e-17	3.06e-19	1.67762	RPS15		1.37e-14	3.78e-16	-2.05109	PDE5A
3.15e-19	2.47e-21	1.67566	CKS1B		1.32e-16	2.17e-18	-2.05067	GPAT3
4.17e-18	4.63e-20	1.67526	TRAP1		4.45e-14	1.39e-15	-2.0468	ABCG2
1.76e-19	1.33e-21	1.67384	RAD54L		1.82e-09	1.64e-10	-2.04532	ABCB1
1.12e-05	2.29e-06	1.67118	WDR72		1.81e-15	4.03e-17	-2.03688	TMEM37
6.66e-22	1.92e-24	1.67054	TGIF1		1.41e-15	3.04e-17	-2.03557	TSPAN7
3.49e-15	8.36e-17	1.66044	MARCKSL1		1.13e-08	1.21e-09	-2.03302	SPEG
4.31e-19	3.6e-21	1.65754	KIF2C		3.41e-23	5.84e-26	-2.03172	GCNT2
1.07e-10	7.32e-12	1.65393	FERMT1		3.47e-09	3.32e-10	-2.02785	GGT6
1.24e-14	3.41e-16	1.65308	RRS1		9.87e-14	3.4e-15	-2.02707	TNFRSF17
3.09e-17	4.38e-19	1.65252	RANBP1		8.29e-10	6.89e-11	-2.01258	SGK2
2.99e-14	8.95e-16	1.65158	IARS		4.7e-22	1.25e-24	-2.01075	AFF3
2.84e-20	1.64e-22	1.64721	NOP58		7.01e-08	8.9e-09	-2.00454	AOC1
8.02e-20	5.31e-22	1.64112	RFC3		3.4e-17	4.84e-19	-2.00305	NR3C2
4.1e-15	1e-16	1.64082	AURKB		1.52e-15	3.31e-17	-1.99743	KLF4
2.64e-21	9.75e-24	1.6359	RFC4		3.42e-14	1.04e-15	-1.99531	CWH43
4.68e-20	2.91e-22	1.6339	PCNA		5.66e-09	5.69e-10	-1.9917	CD79A
7e-20	4.58e-22	1.6318	CKAP2L		4.15e-16	7.97e-18	-1.98882	LDHD
1.15e-17	1.49e-19	1.63151	DHCR7		7.63e-13	3.19e-14	-1.98494	SGK1
7.52e-15	1.98e-16	1.62885	IL17RB		1.78e-06	3.05e-07	-1.98282	ADH1C
8.18e-20	5.46e-22	1.62542	KIF11		4.07e-14	1.25e-15	-1.98068	GNAO1
1.04e-20	5.19e-23	1.6191	RTKN		2.33e-13	8.76e-15	-1.97553	PTCHD1
1.54e-18	1.48e-20	1.61762	KIF4A		3.74e-09	3.61e-10	-1.97302	MCOLN2
1.86e-14	5.33e-16	1.61497	FGFRL1		1.44e-11	8.08e-13	-1.97219	PPP1R14A
1.47e-16	2.46e-18	1.60928	GPT2		1.78e-08	1.98e-09	-1.96769	KRTAP13-2
1.03e-17	1.29e-19	1.60819	POLQ		2.81e-08	3.26e-09	-1.95234	MFAP5
4.63e-19	3.9e-21	1.60708	KIF20B		2.59e-09	2.4e-10	-1.95165	PTGS1
1.73e-08	1.93e-09	1.60658	NKD2		1.42e-17	1.86e-19	-1.94197	NAAA
1.88e-14	5.42e-16	1.60473	MET		0.000442	0.000134	-1.93473	CLCA1
5.64e-17	8.42e-19	1.60103	LYAR		4.23e-14	1.31e-15	-1.93409	GPER1
1.11e-10	7.62e-12	1.601	EPHB3		4.67e-14	1.47e-15	-1.93296	GSTM3
5.58e-06	1.07e-06	1.59974	IL1B		2.64e-09	2.46e-10	-1.93221	SPARCL1
1.38e-09	1.2e-10	1.59954	SRPX2		1.25e-10	8.76e-12	-1.93185	LMOD1
2.13e-16	3.73e-18	1.5966	SHMT2		1.38e-06	2.31e-07	-1.92939	PLA2G10
2.52e-13	9.56e-15	1.59225	EPHX4		1.99e-07	2.8e-08	-1.92851	GLDN
2.6e-18	2.63e-20	1.58712	CHEK1		1.32e-17	1.73e-19	-1.92161	PLPP1
2e-16	3.45e-18	1.58465	EBPL		1.68e-13	6.08e-15	-1.92157	AOC3
8.96e-18	1.09e-19	1.58229	CDC25B		1.02e-17	1.27e-19	-1.92146	PHLPP2
1.55e-20	8.04e-23	1.57922	CENPE		8.25e-17	1.28e-18	-1.90821	GHR
1.09e-13	3.79e-15	1.57657	CDT1		4.42e-12	2.22e-13	-1.90365	PTPRH
8.54e-20	5.81e-22	1.57237	RNASEH2A		1.43e-18	1.36e-20	-1.89467	LPAR1
2.88e-20	1.68e-22	1.57232	EXOSC5		6.32e-18	7.4e-20	-1.89042	STMN2
8.32e-24	1.29e-26	1.57095	NUP37		1.26e-12	5.5e-14	-1.88881	RUNDC3B
1.78e-07	2.46e-08	1.56877	IL24		2.09e-23	3.49e-26	-1.88819	STOX2
1.7e-16	2.91e-18	1.56663	HES6		7.67e-12	4.04e-13	-1.88805	BCAS1
0.000338	9.9e-05	1.56383	SPP1		4.22e-14	1.3e-15	-1.88628	TP53INP2
2.01e-11	1.17e-12	1.56173	SULT2B1		4.82e-10	3.78e-11	-1.88581	FCRLA
3.72e-20	2.25e-22	1.5573	GTPBP4		4.09e-17	5.94e-19	-1.87652	CDH19
5.98e-06	1.15e-06	1.55512	GNG4		9.58e-12	5.16e-13	-1.87272	SLC22A18AS
6.48e-06	1.26e-06	1.55063	CST1		2.35e-20	1.33e-22	-1.86972	MYOT
6.28e-15	1.63e-16	1.55052	FAM84B		1.64e-09	1.46e-10	-1.86872	CYP4F12
2.32e-15	5.24e-17	1.55034	HSPH1		2.54e-11	1.52e-12	-1.86851	RGMA
3.46e-18	3.65e-20	1.54888	ACTL6A		5.61e-17	8.34e-19	-1.86648	SETBP1
2.46e-21	8.88e-24	1.54449	MCM7		1.65e-17	2.2e-19	-1.86598	ACACB
8.05e-21	3.74e-23	1.54183	TIMELESS		4.25e-15	1.05e-16	-1.85847	MATN2
8.19e-20	5.5e-22	1.5383	MRPS17		6.18e-10	4.98e-11	-1.85002	CD19
9.86e-17	1.56e-18	1.53797	JPH1		3.13e-08	3.68e-09	-1.84231	PCK1
3.52e-16	6.63e-18	1.5328	TTF2		1.63e-09	1.45e-10	-1.83383	DACT3
3.88e-18	4.23e-20	1.53012	PLK4		5.63e-11	3.66e-12	-1.83305	SRPX
1.22e-12	5.34e-14	1.52989	RAB15		2.75e-10	2.04e-11	-1.83301	FXYD6
5.51e-18	6.33e-20	1.52566	CDC25A		4.59e-10	3.58e-11	-1.83068	HIST1H1C
5.23e-05	1.25e-05	1.52545	KLK11		3.05e-16	5.65e-18	-1.82488	AMPD1
2.27e-19	1.76e-21	1.52324	POLD2		4.85e-10	3.81e-11	-1.82483	FAM46C
4.09e-19	3.34e-21	1.51941	HACD3		9.63e-07	1.55e-07	-1.82296	MYO1A
9.8e-09	1.04e-09	1.51683	FOXA2		1.47e-20	7.55e-23	-1.82109	ZZEF1
0.00137	0.000505	1.51542	CEL		2.05e-09	1.86e-10	-1.81864	FBLN1
8.52e-17	1.33e-18	1.51266	SLC29A2		7.72e-17	1.19e-18	-1.81755	TNFSF10
2.23e-17	3.1e-19	1.51	RMI2		4.16e-24	4.88e-27	-1.81692	GNG7
9.17e-18	1.12e-19	1.50974	NOP2		5.2e-15	1.31e-16	-1.81513	JAML
3.73e-18	4e-20	1.50943	ABCE1		1.17e-09	1.01e-10	-1.81206	LIMS2
1.13e-17	1.44e-19	1.50801	GNPNAT1		1.77e-16	3.04e-18	-1.81188	CD209
2.16e-19	1.67e-21	1.50792	NUF2		0.00073	0.000238	-1.81045	PIGR
2.84e-22	6.67e-25	1.5066	SKP2		8.58e-08	1.11e-08	-1.80983	NNAT
2.13e-16	3.74e-18	1.50647	RRP9		5.69e-14	1.84e-15	-1.80357	FRMD1
2.38e-12	1.12e-13	1.50577	SNTB1		1e-14	2.69e-16	-1.80143	GSN
7.46e-17	1.14e-18	1.5012	CMTM8		3.44e-10	2.61e-11	-1.79885	VPREB3
6.17e-10	4.97e-11	1.4996	PLAU		6.29e-10	5.08e-11	-1.79661	PIGZ
4.6e-05	1.09e-05	1.49867	OLFM4		5.74e-19	4.94e-21	-1.79239	ITM2A
4.64e-21	1.9e-23	1.49369	DTYMK		4.77e-09	4.72e-10	-1.79199	CDHR2
1.06e-18	9.81e-21	1.48909	GART		3.95e-21	1.56e-23	-1.79024	PLP1
8.05e-21	3.71e-23	1.48531	PDCD2L		1.9e-14	5.46e-16	-1.78573	SULT1A2
1.46e-16	2.44e-18	1.48316	MTHFD2		4.66e-21	1.93e-23	-1.78481	ADH1B
5.97e-20	3.8e-22	1.48075	SLC25A15		3.74e-12	1.84e-13	-1.78353	SCG2
2.04e-17	2.78e-19	1.4791	ECE2		1.54e-14	4.31e-16	-1.77906	PI16
2.96e-11	1.81e-12	1.47817	REEP6		3.71e-18	3.97e-20	-1.77885	SPIB
4.8e-18	5.43e-20	1.47707	AUNIP		9.86e-17	1.56e-18	-1.77833	FNBP1
3.13e-19	2.44e-21	1.47705	RPF2		1.43e-11	8.05e-13	-1.77178	HRASLS2
2.69e-14	8e-16	1.477	NELFCD		3.21e-19	2.53e-21	-1.76748	PDCD4
8.99e-17	1.41e-18	1.47368	HMGB2		3.74e-12	1.84e-13	-1.76717	PCOLCE2
4.69e-13	1.88e-14	1.47368	BOP1		1.52e-12	6.83e-14	-1.76647	FRZB
4.01e-08	4.85e-09	1.47223	CD55		4.41e-12	2.21e-13	-1.76121	MXD1
5.49e-12	2.81e-13	1.47206	PLEK2		1.64e-07	2.27e-08	-1.7611	FLNA
1.38e-06	2.32e-07	1.46857	FGGY		1.95e-05	4.21e-06	-1.76039	DEFB1
1.77e-16	3.04e-18	1.4663	FANCD2		5.52e-24	7.21e-27	-1.75824	PDE7B
8.35e-21	3.99e-23	1.46551	STIL		2.49e-21	9.08e-24	-1.7559	FXYD1
1.62e-12	7.35e-14	1.4626	PRKDC		2.1e-06	3.65e-07	-1.75517	GCNT3
1.94e-05	4.18e-06	1.45886	KRT17		7.69e-14	2.58e-15	-1.75492	NAALADL1
4.1e-15	1e-16	1.45836	SLC7A1		3.06e-11	1.87e-12	-1.75319	IGFBP6
4.19e-14	1.29e-15	1.4541	PODXL2		1.02e-11	5.52e-13	-1.75261	FOXF2
3.84e-16	7.3e-18	1.45362	WDR4		6.22e-10	5.01e-11	-1.75241	SLC15A1
9.39e-22	2.96e-24	1.4516	BYSL		2.69e-17	3.75e-19	-1.75211	TSC22D3
8.3e-18	9.95e-20	1.45009	RIPK2		1.57e-16	2.66e-18	-1.75168	PLCL2
2.85e-21	1.09e-23	1.44567	RPL34		1.01e-13	3.5e-15	-1.75001	ITM2C
1.57e-11	8.95e-13	1.44563	IFITM1		1.14e-22	2.41e-25	-1.74675	TMEM100
2.05e-19	1.57e-21	1.44374	DCAF13		4.51e-11	2.86e-12	-1.73775	MT1H
3.71e-18	3.95e-20	1.43949	CDCA4		1.45e-09	1.27e-10	-1.73688	CILP
2.52e-11	1.51e-12	1.4364	EVA1A		1.46e-11	8.23e-13	-1.73411	GDPD3
2.07e-12	9.61e-14	1.43443	THEM6		2.36e-11	1.4e-12	-1.73398	IGSF9
9.63e-07	1.55e-07	1.4318	KLK6		5.61e-14	1.81e-15	-1.73107	PEG3
4.31e-19	3.58e-21	1.4307	EBNA1BP2		2.35e-16	4.25e-18	-1.72843	ACADS
1.75e-15	3.87e-17	1.42759	ODC1		4.09e-17	5.94e-19	-1.72537	TMCC3
5.83e-19	5.04e-21	1.42613	CHTF18		1.99e-06	3.45e-07	-1.71968	SORBS1
3.72e-20	2.27e-22	1.42601	CCDC34		3.92e-10	3.01e-11	-1.71588	MT1X
2.6e-18	2.63e-20	1.4253	BCL2L12		4.25e-08	5.17e-09	-1.71528	SCGB2A1
6.04e-19	5.26e-21	1.42306	ANAPC1		1.93e-19	1.46e-21	-1.71502	NKX2-3
1.11e-16	1.8e-18	1.42203	HEATR1		6.65e-12	3.46e-13	-1.71188	PARM1
6.06e-19	5.3e-21	1.42025	CKAP5		3.85e-18	4.16e-20	-1.71044	RETSAT
5.89e-18	6.85e-20	1.41503	NIFK		3.74e-13	1.47e-14	-1.70995	CECR1
5.46e-14	1.76e-15	1.41498	PSMG1		2.57e-10	1.9e-11	-1.70888	CD177
1.22e-08	1.32e-09	1.4146	MLXIPL		8.05e-06	1.59e-06	-1.70529	THBS4
1.36e-10	9.61e-12	1.41005	EVPL		1.76e-09	1.58e-10	-1.70326	CLIP3
4.18e-17	6.08e-19	1.40956	MND1		4.43e-06	8.31e-07	-1.69531	MGP
3.78e-06	7.01e-07	1.40669	CLEC2D		2.23e-09	2.04e-10	-1.69097	PAQR8
5.11e-17	7.57e-19	1.40444	MCM3		6.84e-11	4.52e-12	-1.68961	CLIC5
8.35e-21	3.98e-23	1.40252	RFC5		1.65e-08	1.83e-09	-1.68843	MAOA
0.000736	0.000241	1.4	COMP		2.05e-13	7.62e-15	-1.68722	DENND2A
3.26e-12	1.58e-13	1.39754	STC1		2.76e-15	6.39e-17	-1.68405	GRAMD3
4.38e-14	1.36e-15	1.39526	NME2		4.24e-09	4.16e-10	-1.68105	PTPRR
1.68e-14	4.79e-16	1.39153	CENPM		1.79e-14	5.11e-16	-1.68082	CCDC69
1.99e-17	2.71e-19	1.39071	ZWINT		2.11e-14	6.14e-16	-1.67977	RHOU
1.19e-14	3.26e-16	1.39026	NDC80		1.07e-18	9.96e-21	-1.67707	CPNE8
1.9e-09	1.71e-10	1.38865	DDIT4		4.07e-09	3.97e-10	-1.67619	PDZK1
3.99e-05	9.29e-06	1.38754	CA9		6.45e-15	1.67e-16	-1.67608	STAB1
2.01e-19	1.53e-21	1.38631	GMPS		1.69e-13	6.14e-15	-1.67455	ENTPD5
1.34e-16	2.21e-18	1.38329	SKA3		1.99e-13	7.38e-15	-1.67233	PNPLA7
2.11e-15	4.74e-17	1.3818	NUP62CL		4.47e-20	2.76e-22	-1.67208	SORCS1
3.6e-07	5.3e-08	1.3817	ARID3A		5.11e-19	4.33e-21	-1.66431	XKR4
9.09e-18	1.11e-19	1.37995	NOP16		1.12e-15	2.37e-17	-1.66388	APPL2
4.07e-15	9.9e-17	1.37993	TACC3		2.02e-08	2.28e-09	-1.66371	CEACAM1
6.49e-19	5.71e-21	1.37975	RRP12		1.33e-16	2.19e-18	-1.66057	ACKR2
7.33e-09	7.56e-10	1.37793	TUBB3		5.25e-09	5.24e-10	-1.65948	CES2
1.95e-17	2.64e-19	1.37776	DSCC1		9.23e-11	6.22e-12	-1.65643	JAM3
8.21e-17	1.27e-18	1.37042	SH3BP4		3.04e-13	1.18e-14	-1.6544	MZB1
5.15e-18	5.88e-20	1.36976	CLNS1A		8.33e-10	6.93e-11	-1.65374	MT1A
6.82e-08	8.65e-09	1.3697	C2CD4B		2.48e-06	4.42e-07	-1.64524	MSRB3
1.13e-16	1.84e-18	1.36819	SNRPB		6.49e-15	1.69e-16	-1.64398	KIF1A
8.13e-07	1.29e-07	1.36734	NMU		1.65e-10	1.18e-11	-1.64352	PPARGC1A
9.42e-20	6.5e-22	1.36665	METTL1		1.36e-09	1.18e-10	-1.64244	ABHD3
0.000518	0.00016	1.36494	CKMT2		9.42e-20	6.48e-22	-1.63633	LIFR
2.76e-13	1.06e-14	1.36479	MIF		5.96e-09	6.03e-10	-1.634	FAM46B
7.47e-14	2.5e-15	1.3599	TFDP1		2.12e-17	2.92e-19	-1.63033	TCF21
1.51e-14	4.2e-16	1.35912	SPAG5		2.15e-06	3.75e-07	-1.62434	CPXM2
1.03e-15	2.15e-17	1.35199	KIF14		1.59e-14	4.49e-16	-1.62391	UGP2
3.56e-09	3.43e-10	1.35163	GSTO2		5.99e-09	6.07e-10	-1.6216	CSRP1
7.32e-17	1.12e-18	1.34986	CDCA8		1.98e-09	1.79e-10	-1.61804	COX7A1
1.54e-07	2.11e-08	1.34712	COL7A1		2.6e-10	1.92e-11	-1.61773	PAPSS2
7.47e-17	1.15e-18	1.34585	SMC4		1.59e-13	5.67e-15	-1.61679	ANK3
1.19e-16	1.94e-18	1.34531	DNMT1		1.37e-07	1.85e-08	-1.61537	SCNN1G
1.82e-07	2.53e-08	1.3442	CFB		1.39e-13	4.9e-15	-1.61448	FUCA1
7.18e-17	1.09e-18	1.34278	IMPDH1		4.33e-16	8.35e-18	-1.61055	OGN
3.91e-13	1.55e-14	1.34255	EIF3M		9.9e-06	2e-06	-1.6081	CXCL14
4.76e-17	7.02e-19	1.34173	STMN1		1.17e-08	1.26e-09	-1.60736	POPDC2
3.87e-12	1.91e-13	1.33605	CLCC1		2.52e-05	5.59e-06	-1.60413	SMTN
3.05e-16	5.64e-18	1.33577	EZH2		1.45e-15	3.14e-17	-1.60245	MMP28
3.22e-19	2.55e-21	1.33563	ZMYND19		2.42e-15	5.48e-17	-1.60064	MMRN1
5.63e-10	4.47e-11	1.3335	SOD2		4.72e-06	8.89e-07	-1.59796	TAGLN
5.22e-13	2.11e-14	1.33229	KCTD14		6.09e-08	7.65e-09	-1.59496	TACR2
6.5e-20	4.19e-22	1.33149	DPH2		4.6e-10	3.58e-11	-1.59227	CD37
1.1e-17	1.41e-19	1.33013	NUP107		6.61e-09	6.75e-10	-1.59137	GBA3
1.89e-12	8.68e-14	1.33011	STX1A		6.56e-17	9.9e-19	-1.58987	FAM150B
3.44e-09	3.29e-10	1.32894	CTSV		3.99e-13	1.58e-14	-1.58981	SSPN
9.91e-15	2.64e-16	1.32875	FBL		1.75e-13	6.4e-15	-1.5887	CD27
3.89e-15	9.44e-17	1.32839	PUM3		5.61e-09	5.64e-10	-1.58815	APOD
1.11e-16	1.78e-18	1.32808	CMSS1		4.03e-16	7.7e-18	-1.58665	TMEM140
0.00264	0.00123	1.326	DEFA6		4.92e-10	3.87e-11	-1.58345	POU2AF1
1.95e-17	2.64e-19	1.32414	NHP2		2.28e-09	2.1e-10	-1.58298	EPB41L4B
9.97e-20	7.01e-22	1.31843	MRPL17		4.33e-08	5.27e-09	-1.57899	REP15
4.89e-08	6.02e-09	1.31841	SCML1		2.65e-10	1.96e-11	-1.57711	CYBRD1
1.52e-17	2.02e-19	1.31741	NAT10		2.03e-15	4.53e-17	-1.57703	SLC30A10
2.12e-18	2.09e-20	1.31592	DDX10		4.66e-08	5.71e-09	-1.57703	PPP1R3C
1.03e-16	1.66e-18	1.31298	RPL6		2.71e-07	3.91e-08	-1.57178	PROM2
6.63e-14	2.19e-15	1.31162	JADE3		1.7e-08	1.9e-09	-1.56838	HEPACAM2
1.5e-19	1.1e-21	1.31019	EXOSC3		1.87e-13	6.89e-15	-1.56632	SLC36A1
0.000166	4.45e-05	1.31001	UBD		1.54e-14	4.3e-16	-1.56353	SLC22A5
6.45e-17	9.69e-19	1.30966	KNTC1		3.07e-13	1.19e-14	-1.56162	FAXDC2
2.7e-15	6.19e-17	1.30796	TOMM40		3.67e-14	1.12e-15	-1.56063	CLDN5
1.17e-18	1.1e-20	1.30672	WDR90		7.09e-08	9.04e-09	-1.55925	SLC44A4
1.63e-15	3.57e-17	1.30426	MARS2		8.55e-18	1.03e-19	-1.55686	ANK2
0.00267	0.00126	1.30404	DUOXA2		1.62e-11	9.26e-13	-1.55427	SRI
5.95e-16	1.18e-17	1.3035	FAM60A		2.24e-09	2.06e-10	-1.5541	XDH
9.11e-16	1.88e-17	1.30277	CKAP2		1.08e-17	1.37e-19	-1.55243	P2RX1
1.91e-11	1.11e-12	1.30191	ZNF239		3.39e-05	7.77e-06	-1.55236	CAPN9
9.88e-10	8.36e-11	1.3011	TNFRSF12A		2.66e-11	1.6e-12	-1.54834	COLEC12
5.69e-14	1.84e-15	1.30083	RPLP0		1.75e-09	1.56e-10	-1.54522	ADAMTS8
7.91e-18	9.41e-20	1.30043	GARS		2.04e-11	1.19e-12	-1.54158	ACAA2
3.09e-10	2.32e-11	1.29878	F12		4.12e-12	2.05e-13	-1.53984	MGLL
1e-16	1.6e-18	1.29867	CHAF1B		1.26e-12	5.53e-14	-1.53717	PPP2R2B
1.02e-14	2.75e-16	1.29339	NOP56		3.14e-12	1.51e-13	-1.53581	KCNAB1
5.06e-14	1.62e-15	1.29187	C16orf59		2.05e-09	1.86e-10	-1.53424	CAMK1G
7.78e-14	2.62e-15	1.29105	ZDHHC9		1.4e-06	2.35e-07	-1.53365	NEXN
2.62e-11	1.58e-12	1.28423	FUT4		2.75e-09	2.57e-10	-1.53031	MEIS1
9.63e-18	1.19e-19	1.28162	PSRC1		1.3e-10	9.07e-12	-1.52969	SYNC
5.88e-16	1.16e-17	1.28061	GTF3A		5.64e-15	1.44e-16	-1.52933	SYT4
1.82e-18	1.77e-20	1.27648	PPIH		5.54e-11	3.59e-12	-1.52877	TUBB2B
2.48e-14	7.33e-16	1.27606	CCNF		4.18e-07	6.22e-08	-1.5273	PCDH20
1.26e-15	2.69e-17	1.2758	SLC25A22		6.76e-09	6.91e-10	-1.51964	GPM6A
1.22e-11	6.75e-13	1.27555	IFITM3		8.32e-24	1.31e-26	-1.51954	ADHFE1
2.77e-15	6.46e-17	1.27245	RAE1		8.69e-11	5.81e-12	-1.50976	GPM6B
2.99e-15	7.06e-17	1.27223	IPO4		5.52e-23	1.07e-25	-1.50954	KAT2B
1.02e-10	6.93e-12	1.27079	E2F5		0.000593	0.000187	-1.50724	SFRP2
6.01e-16	1.2e-17	1.26891	SLC12A8		2.02e-16	3.49e-18	-1.50578	JAM2
6.91e-16	1.41e-17	1.26788	BZW2		1.48e-14	4.1e-16	-1.5056	PLCE1
0.000756	0.000248	1.26756	SLC35D3		8.45e-07	1.34e-07	-1.50557	C15orf48
3.62e-13	1.42e-14	1.26692	MORC4		5.83e-15	1.5e-16	-1.50514	GAS7
1.46e-21	4.88e-24	1.26678	TEX30		4.95e-07	7.48e-08	-1.50439	NAT2
3.47e-06	6.39e-07	1.26534	COL12A1		9.3e-15	2.47e-16	-1.50401	PEX26
4.44e-19	3.72e-21	1.26249	RUVBL2		1.49e-07	2.04e-08	-1.49687	SMYD1
1.13e-14	3.09e-16	1.26203	RAC1		1.33e-12	5.9e-14	-1.49685	NR5A2
1.42e-16	2.36e-18	1.25981	CDC7		1.39e-10	9.84e-12	-1.49622	NSG1
4.61e-11	2.92e-12	1.25742	SYBU		4.66e-09	4.6e-10	-1.49454	CAPN5
5.44e-15	1.38e-16	1.25701	FAM57A		1.4e-10	9.92e-12	-1.49285	CD48
2.82e-13	1.09e-14	1.25641	CDC45		2.15e-10	1.57e-11	-1.49277	GCG
2.42e-07	3.46e-08	1.256	LDHB		3.21e-08	3.78e-09	-1.49081	RARRES3
3.28e-18	3.37e-20	1.25567	TSFM		3.28e-08	3.87e-09	-1.49076	GPNMB
1.67e-13	6.01e-15	1.25517	C1QBP		3.42e-08	4.05e-09	-1.48932	SCRG1
1.63e-13	5.86e-15	1.25435	SRPK1		3.05e-14	9.14e-16	-1.48793	PRDX6
6.94e-21	3.03e-23	1.25402	RCC2		1.39e-20	7.08e-23	-1.4845	SLC9A9
2.13e-16	3.72e-18	1.25382	C1orf112		3.77e-05	8.73e-06	-1.48372	ARL14
2.21e-15	4.97e-17	1.25325	PDCD5		1.67e-14	4.74e-16	-1.47907	PRRT2
3.51e-15	8.44e-17	1.25321	PPRC1		5.46e-05	1.31e-05	-1.47856	TMPRSS2
5.66e-15	1.44e-16	1.25019	RPL23A		4.92e-09	4.89e-10	-1.47804	PRICKLE2
2.43e-16	4.42e-18	1.24709	UTP4		3.8e-05	8.78e-06	-1.47704	FOSB
4.92e-06	9.32e-07	1.24613	IL1RN		9.97e-15	2.67e-16	-1.47614	AHNAK
5.02e-14	1.61e-15	1.24476	MTERF3		4.81e-15	1.21e-16	-1.47118	SLC25A23
1.34e-07	1.81e-08	1.24288	TMPRSS3		5.47e-12	2.8e-13	-1.46581	NDN
4.11e-10	3.17e-11	1.24185	NT5DC2		6.85e-09	7.01e-10	-1.46526	C1QA
7.29e-09	7.5e-10	1.24135	ASB9		4.09e-09	3.99e-10	-1.4651	GZMA
4.02e-14	1.23e-15	1.24027	C17orf53		6.85e-14	2.29e-15	-1.46483	RDH5
4.19e-16	8.07e-18	1.23838	GRAMD1A		1.92e-08	2.16e-09	-1.46435	STON1
2.29e-16	4.1e-18	1.23811	PAK1IP1		1.24e-11	6.89e-13	-1.4635	EVL
1.08e-17	1.36e-19	1.23583	DNAJC9		7.17e-09	7.37e-10	-1.4609	SLIT2
2.22e-16	3.92e-18	1.23562	TKT		3.18e-12	1.54e-13	-1.46088	TOX
6.05e-09	6.13e-10	1.23418	TIMP1		1.54e-11	8.75e-13	-1.46079	LYVE1
7.23e-12	3.78e-13	1.2325	TGFBI		3.12e-15	7.42e-17	-1.45724	TEF
0.00465	0.00277	1.2301	DEFA5		2.41e-10	1.77e-11	-1.45458	PLEKHO1
0.00037	0.000109	1.22885	SULF1		1.32e-17	1.72e-19	-1.45359	SST
5.79e-14	1.88e-15	1.22687	PNPO		5.02e-13	2.02e-14	-1.45276	RGS11
8.64e-12	4.62e-13	1.22684	SLC11A2		5.07e-16	9.91e-18	-1.45075	GIMAP5
5.9e-14	1.92e-15	1.22677	PA2G4		4.09e-16	7.84e-18	-1.44898	CITED2
2.18e-17	3.01e-19	1.2252	SF3B3		3.16e-10	2.38e-11	-1.44876	HIGD1A
1.24e-13	4.34e-15	1.22493	PPA1		5.48e-10	4.35e-11	-1.44856	TDP2
4.52e-15	1.12e-16	1.22417	CSTF3		5.2e-11	3.34e-12	-1.44837	CNTFR
2.77e-17	3.88e-19	1.22407	YARS2		4.96e-11	3.17e-12	-1.44582	FBXO32
4.19e-18	4.67e-20	1.22384	BORA		3.14e-14	9.43e-16	-1.4443	IL10RB
8.35e-21	3.93e-23	1.22018	ATIC		3.64e-10	2.77e-11	-1.44418	PALM
1.71e-18	1.65e-20	1.2199	CDK2		5.35e-05	1.28e-05	-1.4441	COL17A1
0.000161	4.29e-05	1.21951	MMP12		5.55e-08	6.91e-09	-1.44408	MT2A
0.000568	0.000178	1.21915	COL8A1		1.58e-10	1.13e-11	-1.44152	ZSCAN18
1.39e-09	1.22e-10	1.21861	TMEM123		1.42e-12	6.32e-14	-1.44006	ITGA8
0.00491	0.00297	1.21829	THBS2		0.000189	5.14e-05	-1.43868	CCL8
6.56e-05	1.6e-05	1.21618	LEMD1		2.76e-15	6.4e-17	-1.43795	SCN9A
2.24e-15	5.04e-17	1.21434	FAM64A		4.89e-14	1.56e-15	-1.43509	SMIM14
4.74e-14	1.5e-15	1.21343	MTFR1		2.85e-09	2.66e-10	-1.43363	TMEM54
1.01e-05	2.04e-06	1.21276	FAP		2.63e-06	4.72e-07	-1.4311	PPP1R14D
9.76e-18	1.21e-19	1.21175	EARS2		2.27e-09	2.08e-10	-1.43081	EGLN3
0.00437	0.00255	1.21139	CCL20		7.7e-08	9.86e-09	-1.4291	C1QB
1.94e-10	1.41e-11	1.21116	HMGB3		0.00091	0.000308	-1.42739	PCP4
1.66e-13	5.95e-15	1.20965	SNRPD2		1.32e-12	5.82e-14	-1.42456	CBX7
4.95e-14	1.58e-15	1.20941	SNORA25		3.02e-18	3.09e-20	-1.42372	PINK1
0.0251	0.0187	1.20909	SPINK4		1.24e-12	5.43e-14	-1.42371	PDZD4
5.92e-16	1.18e-17	1.20751	PAFAH1B3		1.21e-16	1.98e-18	-1.42296	GIMAP8
1.35e-07	1.83e-08	1.20524	TMEM158		3.9e-11	2.44e-12	-1.41868	SLC1A1
5.73e-15	1.47e-16	1.20437	SDCCAG3		4.66e-10	3.65e-11	-1.41785	FRMD3
3.72e-14	1.14e-15	1.20383	UTP14A		1.52e-12	6.86e-14	-1.41523	BCHE
2e-14	5.77e-16	1.203	APEX1		2.34e-08	2.67e-09	-1.41489	DDX60
9.18e-07	1.47e-07	1.20218	KCNN4		3.01e-10	2.26e-11	-1.41379	KLF9
3.17e-14	9.55e-16	1.20163	MRPS30		2.42e-11	1.44e-12	-1.41312	PAG1
1.13e-13	3.96e-15	1.2015	MRGBP		6.39e-14	2.11e-15	-1.412	TINAG
1.83e-13	6.7e-15	1.20052	SSB		7.3e-19	6.51e-21	-1.41129	TXNIP
7.17e-16	1.47e-17	1.19983	VRK1		5.21e-13	2.11e-14	-1.41099	IRF4
3.81e-19	3.08e-21	1.19967	MRPL50		8.9e-12	4.77e-13	-1.40983	RASL12
1.12e-13	3.92e-15	1.19919	NXT1		6.9e-13	2.87e-14	-1.40973	NLGN1
9.28e-12	4.98e-13	1.19838	GLO1		3.63e-12	1.79e-13	-1.40892	CFH
2.14e-16	3.76e-18	1.19755	CCT6A		8.04e-06	1.59e-06	-1.4083	SORBS2
5.2e-14	1.67e-15	1.19729	BCCIP		9.51e-11	6.42e-12	-1.40734	MS4A6A
2.59e-16	4.75e-18	1.19717	NUDT5		5.32e-10	4.21e-11	-1.40511	HTR4
2.52e-13	9.56e-15	1.19622	CENPK		7.02e-06	1.38e-06	-1.40426	CXCL13
2.48e-14	7.31e-16	1.19521	PCBD1		5.04e-14	1.61e-15	-1.4024	CD160
1.15e-19	8.15e-22	1.19521	PSMD14		3.25e-09	3.08e-10	-1.40022	PDZRN4
6.64e-19	5.89e-21	1.1943	LSM5		2.32e-20	1.3e-22	-1.39942	KIAA0513
2.21e-11	1.31e-12	1.19348	KDELR3		3.11e-14	9.34e-16	-1.39806	TCN2
6.7e-06	1.31e-06	1.19201	IL11		2.4e-11	1.43e-12	-1.39612	UGDH
6.43e-14	2.12e-15	1.19081	NUDT1		1.26e-11	7e-13	-1.39566	RAVER2
0.00589	0.00374	1.1906	REG4		3.19e-17	4.54e-19	-1.39437	SNAP91
1.87e-11	1.08e-12	1.19059	SPIN4		8.31e-11	5.54e-12	-1.39014	CNGA1
3.21e-20	1.9e-22	1.18925	ZC3H8		4.28e-10	3.32e-11	-1.39012	TBC1D10C
2.43e-13	9.19e-15	1.18879	TCEB1		1.07e-08	1.14e-09	-1.38955	GLIPR2
8.8e-14	3e-15	1.18822	PCID2		4.38e-07	6.54e-08	-1.38933	SI
2.9e-06	5.23e-07	1.18652	PDPN		3.14e-09	2.98e-10	-1.38741	PTGER4
5.26e-13	2.13e-14	1.18548	NDUFAF2		2.81e-11	1.7e-12	-1.38593	ETHE1
5.54e-09	5.57e-10	1.18389	JAG2		2.24e-12	1.05e-13	-1.38521	CASP7
6.94e-18	8.17e-20	1.18214	RRP15		5.3e-11	3.41e-12	-1.38286	MS4A7
7.95e-15	2.09e-16	1.18193	FOXM1		5.93e-07	9.08e-08	-1.38239	NKX3-2
2.94e-11	1.79e-12	1.18028	E2F7		2.03e-06	3.53e-07	-1.38003	SOWAHA
9.86e-13	4.21e-14	1.17753	HPRT1		9.9e-05	2.52e-05	-1.37969	TPM2
5.14e-13	2.08e-14	1.17623	MCM10		1.96e-06	3.38e-07	-1.37684	FDCSP
0.000227	6.33e-05	1.17583	ZIC2		5.01e-10	3.95e-11	-1.37619	FAM63A
1.06e-15	2.22e-17	1.17096	PTRH1		1.68e-10	1.2e-11	-1.37516	BHLHE41
1.46e-08	1.6e-09	1.16924	KLHL35		2.41e-16	4.37e-18	-1.37485	RELN
4.64e-15	1.16e-16	1.16866	IRAK1		2.37e-07	3.38e-08	-1.37378	HIST1H2BD
2.45e-16	4.47e-18	1.16838	EXOSC8		3.3e-12	1.6e-13	-1.37315	TP53INP1
2.35e-09	2.16e-10	1.16833	LIPG		2.15e-09	1.96e-10	-1.37162	BLK
9.82e-16	2.03e-17	1.16741	WDR74		1.4e-09	1.23e-10	-1.36941	NBEA
1.19e-09	1.02e-10	1.16417	TMEM63A		3.65e-16	6.89e-18	-1.36878	PTH1R
2.82e-11	1.71e-12	1.16402	CTPS1		3.72e-07	5.5e-08	-1.36733	EFEMP1
1.34e-19	9.68e-22	1.164	NIT2		1.29e-15	2.77e-17	-1.36733	LARGE1
5.01e-16	9.78e-18	1.1638	IFRD2		2.14e-10	1.56e-11	-1.36438	ANKRD20A2
1.4e-13	4.97e-15	1.16226	PABPC1		7.29e-09	7.51e-10	-1.3642	CMBL
1.61e-15	3.51e-17	1.16208	C10orf2		5.19e-08	6.44e-09	-1.3637	UGT2A3
4.16e-15	1.02e-16	1.16175	NUP205		1.5e-09	1.32e-10	-1.36315	KCNMA1
7.56e-18	8.97e-20	1.16146	RUVBL1		6.27e-08	7.89e-09	-1.36298	C1QC
2.29e-14	6.71e-16	1.16131	COMT		7.27e-10	5.97e-11	-1.3626	TGFBR3
7.93e-18	9.48e-20	1.16101	PNO1		4.86e-14	1.54e-15	-1.36189	SMPD1
4.36e-14	1.35e-15	1.15876	CECR5		1.22e-08	1.33e-09	-1.36064	BOC
6.45e-13	2.66e-14	1.15506	CCDC113		2.99e-06	5.41e-07	-1.36057	PSG11
2.29e-16	4.1e-18	1.15438	LTV1		3.61e-11	2.24e-12	-1.35942	PDGFRA
9.27e-15	2.46e-16	1.15396	POLE2		1.11e-10	7.56e-12	-1.35784	TRIM36
2.31e-16	4.16e-18	1.15129	CIT		2.46e-06	4.38e-07	-1.35696	TMEM45B
9.67e-13	4.11e-14	1.14982	RANGAP1		1.93e-07	2.7e-08	-1.35657	KANK2
6.59e-10	5.35e-11	1.14974	GRINA		1.42e-12	6.32e-14	-1.35598	P2RX4
1.48e-16	2.49e-18	1.14965	PTRH2		4.65e-15	1.16e-16	-1.35498	PLCD3
2.41e-10	1.77e-11	1.14878	EPHB2		1.55e-08	1.71e-09	-1.35432	TM6SF2
1.23e-08	1.33e-09	1.14841	ANXA3		9.37e-18	1.15e-19	-1.35316	MEF2C
3.51e-15	8.44e-17	1.14645	SLC35B2		1.49e-10	1.06e-11	-1.35121	MARVELD3
0.000112	2.88e-05	1.14625	C4BPB		2.53e-12	1.21e-13	-1.34954	TP53I3
4.48e-18	5.01e-20	1.14547	NUP93		6.52e-13	2.69e-14	-1.34945	ADAM28
1.51e-16	2.56e-18	1.1454	H2AFZ		1.07e-08	1.14e-09	-1.34922	C15orf52
6.82e-16	1.38e-17	1.14536	NARS2		5.81e-14	1.89e-15	-1.34594	SLAMF7
7.57e-14	2.54e-15	1.14355	TFB2M		3.04e-14	9.09e-16	-1.34495	BMP5
1.13e-11	6.18e-13	1.14349	MORF4L2		2.3e-14	6.76e-16	-1.34494	SLC9A1
1.06e-12	4.53e-14	1.14295	PPIAL4A		1.18e-10	8.19e-12	-1.34386	MAP4K1
1.96e-13	7.26e-15	1.14111	KPNA2		2.73e-15	6.3e-17	-1.34372	TNFAIP8L3
9.9e-15	2.64e-16	1.13925	APRT		3.18e-09	3.02e-10	-1.34268	GYPC
6.54e-10	5.31e-11	1.13831	TOP1MT		4.57e-10	3.55e-11	-1.34237	TMOD1
3.6e-19	2.89e-21	1.13495	NFXL1		9.77e-14	3.35e-15	-1.34089	ASAP3
6.67e-16	1.35e-17	1.13195	GRPEL1		4.57e-11	2.9e-12	-1.34082	APOBR
8.06e-13	3.4e-14	1.1307	NSDHL		1.46e-13	5.16e-15	-1.33882	ARHGEF6
2.53e-11	1.52e-12	1.1299	TTYH3		2.15e-07	3.04e-08	-1.33834	CACNA1H
3.48e-06	6.41e-07	1.12989	RGS16		1.25e-14	3.44e-16	-1.33799	CCDC68
2.6e-13	9.94e-15	1.12934	UCHL3		1.91e-09	1.72e-10	-1.33567	OLFM1
1.32e-05	2.74e-06	1.12709	ANKRD22		2.36e-06	4.18e-07	-1.33505	FBLN2
1.9e-14	5.49e-16	1.12661	DEPDC1		1.33e-19	9.51e-22	-1.33406	MEF2D
1.82e-14	5.22e-16	1.12638	CNPY2		1.45e-09	1.27e-10	-1.33339	HDC
6e-15	1.55e-16	1.12328	FTSJ1		4.1e-15	1e-16	-1.33305	PDE6A
6.71e-05	1.64e-05	1.12314	IRX2		1.8e-15	3.99e-17	-1.33294	MXI1
5.66e-17	8.47e-19	1.12282	SPDL1		8.11e-15	2.15e-16	-1.33263	GPR162
6.23e-11	4.08e-12	1.12263	PKMYT1		2.36e-11	1.4e-12	-1.33179	SLC22A23
1.12e-16	1.82e-18	1.12142	POLE3		4.35e-09	4.27e-10	-1.33076	JPH2
3.92e-15	9.53e-17	1.12012	RPA3		5.83e-16	1.15e-17	-1.33019	PDGFD
6.77e-11	4.47e-12	1.11974	CEBPB		1.65e-10	1.18e-11	-1.32789	DOCK2
2.53e-15	5.75e-17	1.1197	POP5		6.4e-10	5.18e-11	-1.32771	SLIT3
1.1e-17	1.41e-19	1.11652	XPO5		0.00279	0.00134	-1.32751	MUC17
8.37e-12	4.45e-13	1.1145	TATDN1		1.79e-11	1.03e-12	-1.32652	RTN4
3.64e-10	2.78e-11	1.11408	CPNE1		7.81e-12	4.12e-13	-1.32475	GIMAP7
4.2e-15	1.03e-16	1.11348	NKRF		1.04e-09	8.83e-11	-1.32389	DOK4
6.09e-16	1.22e-17	1.11311	CAD		2.25e-14	6.58e-16	-1.32337	ABCA5
1.12e-10	7.67e-12	1.11261	PFKFB4		8.26e-10	6.86e-11	-1.32248	VILL
5.29e-12	2.7e-13	1.11234	LAGE3		6.11e-11	3.99e-12	-1.32227	C5orf30
1.32e-08	1.44e-09	1.11129	CD46		4.16e-11	2.61e-12	-1.32066	BTNL3
1.32e-12	5.84e-14	1.11028	TARBP1		1.42e-10	1e-11	-1.32038	VWA5A
1.54e-12	6.96e-14	1.11007	OIP5		4.27e-08	5.19e-09	-1.31976	P3H2
3.91e-13	1.55e-14	1.11006	HMBS		6.79e-14	2.25e-15	-1.3189	HOXD1
4.4e-14	1.37e-15	1.1079	PDCD11		2.26e-12	1.06e-13	-1.31755	PPP1R16B
3.19e-16	5.95e-18	1.10659	TTC27		3.16e-08	3.72e-09	-1.31498	CD8A
3.28e-16	6.15e-18	1.10582	GRPEL2		1.42e-14	3.94e-16	-1.31362	FOLR2
1.29e-13	4.53e-15	1.10552	EIF3B		9.49e-08	1.24e-08	-1.31297	HLA-DPA1
1.06e-07	1.4e-08	1.10434	GDPD5		2.56e-08	2.95e-09	-1.31177	TST
1.06e-18	9.82e-21	1.10385	GEMIN6		8.46e-14	2.88e-15	-1.31115	PDE1A
2.26e-08	2.58e-09	1.10382	FABP6		1.29e-12	5.69e-14	-1.31101	TTLL6
2.49e-18	2.49e-20	1.1035	PRPF4		3.49e-20	2.08e-22	-1.31027	PHYKPL
5.73e-16	1.13e-17	1.10211	FBXO5		6.69e-13	2.77e-14	-1.30972	LTBP4
2.37e-11	1.41e-12	1.10201	AEN		0.00036	0.000106	-1.30862	SCNN1A
5.43e-15	1.37e-16	1.10148	CBX4		8.76e-05	2.2e-05	-1.30829	A1CF
3.17e-14	9.53e-16	1.09982	SMARCC1		7.68e-12	4.05e-13	-1.30817	PLCG2
1.46e-16	2.43e-18	1.09806	MTHFD1		1.34e-11	7.44e-13	-1.30765	FTH1
3.4e-10	2.57e-11	1.09774	KRTCAP3		1.11e-15	2.33e-17	-1.30715	ARHGAP15
1.02e-11	5.56e-13	1.09593	BOLA3		1.94e-11	1.13e-12	-1.30711	SLC22A17
1.67e-14	4.73e-16	1.09447	XPO4		1.08e-11	5.91e-13	-1.30589	PAMR1
8.27e-12	4.39e-13	1.09442	TBRG4		4.39e-14	1.37e-15	-1.30537	A2M
2.23e-16	3.95e-18	1.09365	DDX55		5.45e-12	2.78e-13	-1.30356	CNRIP1
3.32e-18	3.45e-20	1.09318	ENOPH1		9.99e-06	2.02e-06	-1.30352	FERMT2
8.72e-12	4.67e-13	1.0931	POLB		3.02e-06	5.48e-07	-1.30327	DDR2
6.98e-18	8.25e-20	1.09238	NUP155		2.79e-07	4.04e-08	-1.30152	FMO5
2.89e-07	4.19e-08	1.09226	BACE2		2.98e-12	1.44e-13	-1.30095	ENTPD8
1.24e-11	6.89e-13	1.0912	PTDSS1		1.02e-06	1.66e-07	-1.29993	TPSB2
4.73e-14	1.49e-15	1.09046	NCAPD3		5.75e-06	1.11e-06	-1.29855	MEIS2
1.97e-10	1.43e-11	1.08877	SRM		9.97e-20	6.97e-22	-1.29638	CPEB3
2.73e-15	6.31e-17	1.08291	ALG3		3.75e-16	7.11e-18	-1.29624	CHGB
3.28e-16	6.13e-18	1.08252	GTF2F2		2.85e-08	3.32e-09	-1.29601	C4orf19
1.39e-10	9.81e-12	1.08238	RPS17		0.000795	0.000263	-1.29456	PRUNE2
1.22e-07	1.63e-08	1.08202	HSP90AA1		1.18e-08	1.27e-09	-1.29419	PODN
7.73e-13	3.24e-14	1.08149	CHD7		2.72e-05	6.09e-06	-1.29329	PDLIM3
1.64e-05	3.48e-06	1.08029	PLEKHS1		6.77e-07	1.05e-07	-1.29307	SOX8
5.89e-10	4.71e-11	1.07976	METTL5		3.51e-07	5.15e-08	-1.29259	TMEM47
6.57e-05	1.6e-05	1.07859	FAM83D		3.21e-10	2.42e-11	-1.291	COL4A5
4.8e-14	1.52e-15	1.0773	TOMM20		2.21e-05	4.82e-06	-1.29095	SLC3A1
1.49e-15	3.23e-17	1.0739	PRICKLE4		7.67e-13	3.21e-14	-1.28744	UGT1A10
1.08e-10	7.35e-12	1.07381	FGFR4		2.02e-07	2.83e-08	-1.28728	SPON1
4.38e-16	8.47e-18	1.07375	RRM1		5.53e-11	3.57e-12	-1.28678	SGCA
8.82e-08	1.14e-08	1.07247	SLC16A10		7.65e-06	1.51e-06	-1.28642	ATP2B4
4.34e-13	1.73e-14	1.07073	NOLC1		3.65e-10	2.79e-11	-1.28482	BMP2
1.94e-10	1.4e-11	1.07071	RAD54B		0.00016	4.28e-05	-1.28387	CYP3A5
9.1e-11	6.13e-12	1.06768	VARS		9.69e-12	5.23e-13	-1.28385	LRRC75A
1.58e-16	2.7e-18	1.06564	TGDS		8.4e-06	1.67e-06	-1.28357	TFCP2L1
5.84e-18	6.76e-20	1.06555	NOC3L		3.19e-05	7.24e-06	-1.28281	TPSG1
2.46e-06	4.37e-07	1.06514	SBK1		2.29e-08	2.62e-09	-1.28245	RERG
9.87e-14	3.4e-15	1.06159	HSP90AB1		5.03e-18	5.71e-20	-1.28208	PMP2
5.37e-11	3.46e-12	1.06118	PDRG1		2.2e-08	2.5e-09	-1.28045	WFDC1
1.76e-14	5.02e-16	1.06112	KDM1A		2.53e-12	1.2e-13	-1.2793	GREM2
3.66e-07	5.4e-08	1.05951	OSTC		2.62e-09	2.44e-10	-1.27769	LY86
2.35e-20	1.33e-22	1.05805	SMYD3		2.55e-05	5.66e-06	-1.2754	CCL13
4.52e-15	1.12e-16	1.05732	ALKBH2		3.57e-10	2.71e-11	-1.27218	SLC6A9
4.67e-14	1.47e-15	1.05691	MSH6		8.18e-14	2.78e-15	-1.27016	EBF1
3.23e-10	2.44e-11	1.05675	SLC1A5		1.11e-16	1.8e-18	-1.26972	ADORA3
1.38e-12	6.13e-14	1.05558	NUP160		1.69e-13	6.1e-15	-1.26796	CASZ1
3.73e-09	3.6e-10	1.05397	TGIF2		2.94e-11	1.8e-12	-1.26496	LRRC1
1.73e-05	3.68e-06	1.05361	EEF1B2		1.89e-07	2.64e-08	-1.26466	PLN
7.87e-11	5.24e-12	1.05328	CRLS1		1.53e-09	1.35e-10	-1.26441	CRAT
1.55e-14	4.34e-16	1.05288	MRPL36		1.27e-12	5.57e-14	-1.26343	SPPL2A
8.24e-05	2.06e-05	1.05136	CCDC58		1.1e-14	2.98e-16	-1.26274	CNR1
6.03e-15	1.56e-16	1.05043	TRIM28		0.000358	0.000106	-1.26227	LGALS4
2.98e-13	1.15e-14	1.04968	RPIA		1.53e-11	8.65e-13	-1.26191	TAGLN3
3.05e-15	7.24e-17	1.04902	TMEM147		8.61e-09	9.03e-10	-1.26067	B3GNT8
2.71e-15	6.23e-17	1.04855	NIP7		1e-08	1.06e-09	-1.26052	KRT12
1.06e-07	1.4e-08	1.04694	NCOA7		1.35e-11	7.5e-13	-1.26011	SLC25A20
2.8e-10	2.08e-11	1.04657	CCT8		1.1e-16	1.76e-18	-1.25901	ELAVL4
5.05e-13	2.03e-14	1.04588	QSOX2		1.99e-18	1.95e-20	-1.25899	MAF
2.06e-16	3.58e-18	1.04564	ALG8		6.64e-11	4.38e-12	-1.25862	P2RY8
1.67e-14	4.74e-16	1.04468	GSTP1		7.37e-10	6.06e-11	-1.25748	PTPRCAP
6.37e-13	2.62e-14	1.04456	PAM16		4.4e-15	1.09e-16	-1.25677	CDC14A
2.43e-12	1.15e-13	1.04425	KIF23		2.59e-11	1.56e-12	-1.25617	PBLD
3.91e-07	5.79e-08	1.04407	DIO2		4.68e-07	7.04e-08	-1.25531	CR2
1.26e-08	1.38e-09	1.04342	DPM1		7.7e-08	9.87e-09	-1.25224	FAM134B
2.88e-08	3.35e-09	1.043	TFAM		1.93e-09	1.74e-10	-1.2521	C8G
2.13e-09	1.93e-10	1.04265	SQLE		8.29e-09	8.66e-10	-1.25126	POU2F2
3.56e-07	5.23e-08	1.04159	GMDS		0.000526	0.000163	-1.24945	AGR3
4.87e-16	9.48e-18	1.04158	SLC39A10		2.13e-10	1.55e-11	-1.24679	MASP1
1.54e-19	1.14e-21	1.04103	NOB1		1.16e-05	2.39e-06	-1.24593	HSPA2
1.73e-12	7.88e-14	1.03892	C10orf35		5.84e-10	4.66e-11	-1.24525	CD7
2.43e-12	1.15e-13	1.03739	MIPEP		3.47e-09	3.33e-10	-1.24446	FOXF1
5.57e-11	3.61e-12	1.03679	TIMM10		0.00199	0.000821	-1.24403	FAM3D
3.66e-08	4.38e-09	1.03564	NAP1L1		2.72e-07	3.93e-08	-1.24335	AK1
4.25e-10	3.29e-11	1.03557	TRMT112		1.44e-11	8.08e-13	-1.24162	KLRB1
7.89e-13	3.32e-14	1.03517	TBC1D16		6.32e-05	1.54e-05	-1.241	FOXD2
7.45e-13	3.11e-14	1.03513	SRPRB		1e-14	2.69e-16	-1.24092	TLR7
2.5e-09	2.31e-10	1.03479	UNG		1.26e-06	2.09e-07	-1.24081	DSC2
0.000123	3.19e-05	1.03448	GPX2		2.83e-12	1.36e-13	-1.24074	ENPP2
2.36e-14	6.94e-16	1.03435	DDX18		7.81e-11	5.19e-12	-1.23974	KCNN3
2.2e-12	1.02e-13	1.03389	MRPS12		5.26e-18	6.02e-20	-1.23966	ABCA6
5.23e-11	3.36e-12	1.03362	STX16		2.39e-13	9.02e-15	-1.23803	ETFDH
1.82e-09	1.63e-10	1.03281	ZNF593		1.23e-07	1.64e-08	-1.2379	HCST
0.000836	0.000279	1.03204	GRM8		5.61e-18	6.47e-20	-1.23445	ABCA9
2.99e-15	7.06e-17	1.03193	LIN9		1.83e-07	2.55e-08	-1.23319	MAP1B
1.08e-12	4.64e-14	1.03192	GMNN		2.71e-08	3.14e-09	-1.23071	RNASE1
0.0004	0.00012	1.03177	CXCL10		3.36e-07	4.92e-08	-1.23017	EMP3
3.16e-09	2.99e-10	1.03134	ICA1		1.02e-11	5.53e-13	-1.23014	ITGB7
0.00053	0.000165	1.03096	DUSP4		3.89e-10	2.98e-11	-1.22904	ACVRL1
6.26e-14	2.05e-15	1.03049	CDK5RAP1		3.61e-10	2.75e-11	-1.22842	RHBDL2
2.04e-10	1.48e-11	1.03038	GGCT		6.84e-10	5.57e-11	-1.22829	RIMS3
8.34e-12	4.43e-13	1.03024	BRCA1		2.05e-09	1.86e-10	-1.2264	HMOX1
5.58e-13	2.28e-14	1.02856	DPCD		0.000737	0.000241	-1.22586	SLC39A5
1.29e-15	2.76e-17	1.02805	SMYD2		2.47e-09	2.28e-10	-1.22468	AGTR1
2.16e-12	1e-13	1.02778	SPC25		1.38e-12	6.1e-14	-1.22356	SQRDL
2.08e-07	2.94e-08	1.02693	TCFL5		2.09e-11	1.23e-12	-1.22341	DGKA
1.38e-13	4.87e-15	1.0268	RCN2		6.88e-05	1.69e-05	-1.22317	COL6A2
1.39e-14	3.85e-16	1.02577	RFWD3		4.93e-06	9.34e-07	-1.22097	CLDN7
1.11e-07	1.47e-08	1.02525	PRDX5		2.35e-07	3.35e-08	-1.21983	CREB3L3
2.15e-16	3.79e-18	1.02493	HDAC2		7.58e-09	7.84e-10	-1.2193	IQGAP2
1.45e-15	3.12e-17	1.02475	GTPBP3		4.07e-08	4.92e-09	-1.21788	ADAMTS1
4e-06	7.44e-07	1.02471	AZGP1		1.39e-05	2.9e-06	-1.21742	CDA
2.35e-11	1.39e-12	1.02471	RPL7		1.49e-13	5.32e-15	-1.21545	CALY
2.54e-11	1.52e-12	1.02455	SSBP1		1.72e-05	3.66e-06	-1.21541	NRXN3
4.45e-14	1.39e-15	1.02397	NOL8		9.96e-07	1.61e-07	-1.21538	TSPAN18
1.1e-09	9.39e-11	1.02362	RHBDF2		1.84e-11	1.06e-12	-1.21535	FLVCR2
1.74e-10	1.25e-11	1.02337	DARS2		1.71e-13	6.21e-15	-1.21496	KIAA1683
2.09e-06	3.64e-07	1.02303	PLAGL2		1.63e-13	5.86e-15	-1.21278	MROH7
8.12e-10	6.73e-11	1.02242	RECQL4		1.34e-05	2.78e-06	-1.21259	PLS1
3.2e-12	1.55e-13	1.02077	HSPA9		3.72e-20	2.27e-22	-1.21245	GLTP
4.43e-12	2.23e-13	1.02065	TIMM8A		4.38e-08	5.33e-09	-1.21131	ADGRG7
1.92e-08	2.15e-09	1.01912	HGH1		1.96e-13	7.25e-15	-1.21086	PLSCR4
3.88e-05	9.01e-06	1.01891	GJB3		3.07e-08	3.6e-09	-1.20976	CSF1R
1.77e-11	1.02e-12	1.0185	PSMA7		1.26e-06	2.09e-07	-1.20974	CAV1
5.4e-10	4.28e-11	1.01719	CCND1		4.74e-11	3.02e-12	-1.20889	CLCN2
2.26e-12	1.06e-13	1.01615	DNAJA3		1.06e-17	1.33e-19	-1.20727	STBD1
7.45e-12	3.91e-13	1.01597	CCNB1IP1		1.05e-13	3.62e-15	-1.20666	PTGDR2
3.61e-13	1.42e-14	1.01319	NIPSNAP1		2.29e-09	2.11e-10	-1.20628	FEZ1
1.14e-14	3.11e-16	1.01199	MRPL45		5.4e-05	1.29e-05	-1.20584	HLA-DRB4
3.91e-12	1.93e-13	1.01191	BOD1		3.6e-11	2.23e-12	-1.20415	REEP2
5.47e-10	4.34e-11	1.01172	NCAPD2		0.000253	7.13e-05	-1.20344	ST3GAL4
1.14e-12	4.94e-14	1.01143	SUV39H1		7.77e-14	2.61e-15	-1.2033	H3F3B
4.22e-10	3.26e-11	1.01115	MID1IP1		1.52e-05	3.19e-06	-1.20294	CGN
4.13e-12	2.05e-13	1.0102	BLM		1.37e-07	1.86e-08	-1.20254	ACOX1
0.000486	0.000149	1.00981	OLR1		3.01e-07	4.36e-08	-1.20207	KCTD12
2.17e-12	1.01e-13	1.00839	METTL26		4.29e-07	6.39e-08	-1.2016	PTGDS
2.73e-15	6.29e-17	1.00789	ACACA		1.86e-08	2.09e-09	-1.19991	OLFML2A
2.5e-07	3.58e-08	1.0078	CHPF		1.41e-17	1.85e-19	-1.19961	SPECC1L
2.84e-09	2.66e-10	1.00692	AP3M2		2.3e-16	4.13e-18	-1.19816	GSTM2
2.78e-15	6.5e-17	1.00528	POLR2D		7.82e-11	5.2e-12	-1.19805	RUNX1T1
4.07e-09	3.96e-10	1.00445	BHLHE40		2.76e-08	3.19e-09	-1.19686	AXL
2.71e-13	1.04e-14	1.00349	DNTTIP1		6.05e-12	3.13e-13	-1.1966	SOX15
4.3e-09	4.22e-10	1.00281	ERO1A		3e-06	5.44e-07	-1.19605	ATP1B3
2.57e-13	9.79e-15	1.00222	EXOSC2		1.6e-12	7.23e-14	-1.19603	SLC46A3
0.00082	0.000273	1.0022	DACH1		4.72e-05	1.12e-05	-1.19566	NXPE1
8.49e-09	8.89e-10	1.00121	LOC728554		2.38e-15	5.38e-17	-1.19551	GSTM5
6.3e-15	1.63e-16	1.00076	MRPS35		1.05e-12	4.48e-14	-1.19389	MPND
3.19e-06	5.83e-07	1.00024	SLC38A5		1.41e-06	2.38e-07	-1.19196	C3orf70
					3.24e-06	5.92e-07	-1.19112	SVIL
					3.68e-08	4.4e-09	-1.18803	AIF1
					8.72e-14	2.97e-15	-1.18724	ARHGEF37
					2.08e-13	7.77e-15	-1.18636	RGL1
					1.74e-11	1e-12	-1.18624	MYOC
					2.56e-10	1.89e-11	-1.18574	PCDH19
					2.9e-12	1.39e-13	-1.18565	IL10RA
					3.07e-07	4.46e-08	-1.185	GLI3
					9.54e-11	6.44e-12	-1.18477	MICALCL
					6.98e-05	1.72e-05	-1.18369	PTGIS
					2.51e-09	2.33e-10	-1.18361	ACAP1
					2.23e-09	2.04e-10	-1.18341	NXPE2
					0.000569	0.000178	-1.18302	HBA1
					8.05e-15	2.13e-16	-1.1829	ARHGAP44
					4.49e-07	6.72e-08	-1.18179	SPINK5
					1.73e-07	2.39e-08	-1.18075	FAM46A
					1.8e-07	2.5e-08	-1.18052	FCRL5
					5.01e-07	7.58e-08	-1.17884	PLEKHG6
					3.58e-09	3.44e-10	-1.17844	JAZF1
					1.49e-13	5.29e-15	-1.17788	FAM189A2
					3.98e-12	1.97e-13	-1.17773	CIPC
					8.02e-09	8.36e-10	-1.17693	BVES
					1.18e-11	6.47e-13	-1.17655	ITGAL
					2.19e-09	2.01e-10	-1.1757	F13A1
					1.6e-07	2.2e-08	-1.17358	RBM47
					1.59e-09	1.41e-10	-1.17349	FCRL2
					4.97e-09	4.94e-10	-1.17155	LRCH2
					6.23e-10	5.02e-11	-1.17116	KIT
					4.44e-10	3.45e-11	-1.17083	TRIM9
					7.54e-05	1.87e-05	-1.17072	PTRF
					2e-15	4.46e-17	-1.1706	SSBP2
					3.86e-09	3.74e-10	-1.17014	SLITRK6
					2.49e-12	1.18e-13	-1.16564	CD96
					1.85e-09	1.66e-10	-1.16553	WIPF1
					5.55e-13	2.26e-14	-1.16505	LIMA1
					8.37e-12	4.45e-13	-1.16503	TNFSF12
					1.64e-10	1.17e-11	-1.16136	KCNA5
					1.12e-10	7.7e-12	-1.16107	BTK
					6.02e-10	4.82e-11	-1.16083	SULT1B1
					1.18e-12	5.13e-14	-1.16047	NEDD4L
					5.35e-07	8.13e-08	-1.15999	FAM200A
					3.76e-08	4.52e-09	-1.15953	SNAP25
					1.14e-10	7.87e-12	-1.15928	B3GALT5
					1.89e-06	3.26e-07	-1.15921	MEP1B
					6.25e-18	7.3e-20	-1.15839	ADCY9
					4.08e-05	9.52e-06	-1.15788	TPM1
					1.99e-11	1.16e-12	-1.15751	GDPD2
					7.88e-08	1.01e-08	-1.15712	STAP2
					1.32e-10	9.29e-12	-1.15559	CYP27A1
					4.7e-12	2.37e-13	-1.15498	MYO1C
					1.17e-08	1.26e-09	-1.15486	ZNF91
					4.82e-11	3.07e-12	-1.15459	NEU4
					1.16e-09	9.93e-11	-1.15451	RASSF2
					3.98e-07	5.91e-08	-1.15394	CBX6
					5.84e-06	1.13e-06	-1.15391	ENPP3
					6.16e-06	1.19e-06	-1.15181	MAOB
					3.12e-08	3.66e-09	-1.15169	TMEM35A
					9.87e-08	1.29e-08	-1.15152	DIXDC1
					7.02e-17	1.07e-18	-1.15064	ENPP6
					2.78e-12	1.33e-13	-1.15012	TMEM82
					2.17e-11	1.27e-12	-1.14964	PRKG2
					3.15e-12	1.52e-13	-1.14959	RASGRP2
					2.17e-11	1.28e-12	-1.14952	ALPI
					2.75e-06	4.94e-07	-1.14896	FCMR
					1.24e-06	2.05e-07	-1.14667	CD14
					7.55e-05	1.87e-05	-1.14583	GUCY1A3
					1.89e-17	2.54e-19	-1.1443	MIER1
					1.73e-08	1.93e-09	-1.14428	KIR2DL3
					6.59e-13	2.73e-14	-1.14348	GNA11
					6.95e-17	1.05e-18	-1.14226	MUSTN1
					2.3e-07	3.28e-08	-1.14134	RBPMS
					1.96e-07	2.74e-08	-1.14062	TBX10
					1.84e-12	8.44e-14	-1.14045	MOB3B
					2.53e-12	1.21e-13	-1.13964	GPD1L
					1.64e-11	9.35e-13	-1.13916	PDZD3
					1.56e-08	1.72e-09	-1.13897	EPHX2
					6.19e-08	7.78e-09	-1.137	CD247
					2.15e-05	4.69e-06	-1.13699	UCHL1
					2.76e-10	2.05e-11	-1.13613	CNNM4
					1.54e-06	2.6e-07	-1.13544	PRICKLE1
					3.41e-14	1.03e-15	-1.13505	DENND5B
					7.72e-09	8.02e-10	-1.1339	ATP8A1
					1.25e-06	2.08e-07	-1.13362	ACOT11
					1.5e-12	6.71e-14	-1.1333	BCL2
					1.35e-10	9.53e-12	-1.133	CELF2
					0.000349	0.000103	-1.13282	STX19
					0.000507	0.000156	-1.1306	AKR1C3
					1.26e-12	5.55e-14	-1.13019	LAG3
					2.96e-17	4.16e-19	-1.12999	PTN
					1.37e-09	1.19e-10	-1.12906	NDRG2
					1.78e-07	2.48e-08	-1.12899	SGCE
					6.73e-09	6.87e-10	-1.12894	NPY1R
					1.19e-09	1.03e-10	-1.12765	KRTAP13-1
					7.26e-11	4.81e-12	-1.12764	ANTXR2
					9.28e-08	1.21e-08	-1.12741	ACSF2
					4.81e-12	2.43e-13	-1.12665	ANGPTL1
					0.000504	0.000155	-1.12619	HSPB3
					2.97e-08	3.48e-09	-1.12585	PAPLN
					2.01e-12	9.28e-14	-1.12582	TAX1BP3
					1.07e-07	1.41e-08	-1.12515	FAM107B
					3.03e-12	1.46e-13	-1.12502	CP
					4.2e-07	6.26e-08	-1.12438	TSHZ3
					9.95e-14	3.43e-15	-1.12389	FCER1A
					4.04e-08	4.89e-09	-1.12342	SLC35G1
					5.43e-09	5.44e-10	-1.12261	SMARCD3
					5.1e-06	9.69e-07	-1.12145	LMOD3
					4.03e-12	2e-13	-1.11924	TESK2
					3.81e-15	9.21e-17	-1.11868	EIF4E3
					5.17e-06	9.83e-07	-1.11848	IKZF1
					7.72e-08	9.89e-09	-1.11768	OLFML3
					2.84e-10	2.11e-11	-1.11755	DERL3
					5.79e-10	4.62e-11	-1.11529	ANKDD1A
					1.01e-07	1.33e-08	-1.1151	CLCNKA
					2.95e-06	5.34e-07	-1.11476	RAPGEFL1
					1.72e-15	3.79e-17	-1.11095	CNST
					1.29e-11	7.19e-13	-1.11092	TBC1D9
					0.00238	0.00106	-1.11087	HBB
					7.52e-12	3.95e-13	-1.10997	SCARA3
					1.5e-10	1.07e-11	-1.1096	RIMKLA
					2.36e-12	1.11e-13	-1.10922	ANKS1B
					4.08e-09	3.97e-10	-1.10863	PLPP7
					2.06e-16	3.59e-18	-1.10809	PACSIN2
					4.89e-08	6.02e-09	-1.10763	SNRPN
					1.11e-11	6.05e-13	-1.10748	PAFAH2
					2.57e-09	2.39e-10	-1.10712	ARMCX1
					0.000286	8.19e-05	-1.10694	CAP2
					4.03e-05	9.4e-06	-1.10644	ACTA2
					1.14e-07	1.52e-08	-1.10507	HLA-DOA
					9.14e-07	1.47e-07	-1.10486	RGS5
					9.21e-07	1.48e-07	-1.10421	CDK12
					1.21e-11	6.67e-13	-1.1042	KLF6
					1.24e-13	4.35e-15	-1.10401	MPPE1
					4.85e-11	3.1e-12	-1.10331	LRRC66
					4.62e-10	3.6e-11	-1.10228	GABARAPL1
					5.67e-12	2.92e-13	-1.10211	STYK1
					2.19e-05	4.77e-06	-1.102	CCR7
					8.19e-08	1.06e-08	-1.09989	PID1
					4.18e-08	5.06e-09	-1.09843	GBP3
					1.28e-07	1.72e-08	-1.09842	BNC2
					6.49e-15	1.69e-16	-1.0974	SLC6A16
					7.95e-09	8.28e-10	-1.09653	LRMP
					2.03e-15	4.54e-17	-1.09641	C16orf62
					7.34e-09	7.57e-10	-1.09641	GIMAP4
					2.4e-10	1.76e-11	-1.09535	PGM1
					2.49e-08	2.86e-09	-1.09526	CDKN1A
					4.5e-09	4.43e-10	-1.09496	SLC17A8
					1.61e-14	4.55e-16	-1.09487	LRRN3
					3.07e-10	2.3e-11	-1.09455	COL21A1
					6.17e-13	2.53e-14	-1.09318	GINM1
					4.34e-08	5.28e-09	-1.09268	AP1S2
					5.9e-14	1.93e-15	-1.0925	SEMA6D
					0.000125	3.25e-05	-1.09198	HSD3B2
					1.76e-06	3.03e-07	-1.09121	RPRM
					6.3e-07	9.73e-08	-1.09098	ESPN
					1.42e-11	7.94e-13	-1.09083	PIK3CG
					1.36e-14	3.75e-16	-1.09044	GIMAP1
					7.32e-06	1.44e-06	-1.09033	LRRFIP1
					6.24e-06	1.21e-06	-1.08972	SERINC2
					1.19e-09	1.02e-10	-1.08928	ARRDC4
					0.00195	0.000803	-1.08863	REEP1
					2.43e-13	9.19e-15	-1.08861	DPEP2
					2.25e-10	1.64e-11	-1.08805	TCF4
					8.28e-07	1.31e-07	-1.08766	EMP1
					4.55e-13	1.82e-14	-1.08738	C1orf21
					8.15e-12	4.31e-13	-1.08713	LTK
					0.000221	6.12e-05	-1.0861	TSC22D1
					1.65e-09	1.47e-10	-1.08576	FMN2
					3.59e-14	1.1e-15	-1.08424	OPTN
					1.39e-07	1.89e-08	-1.0832	CAMK2N1
					1.41e-07	1.92e-08	-1.08296	ARHGAP9
					0.0003	8.64e-05	-1.08047	NTSR1
					3.63e-10	2.76e-11	-1.08028	LDB3
					1.32e-10	9.28e-12	-1.07999	ATP6V0D1
					1.26e-08	1.37e-09	-1.0798	PTP4A1
					1.44e-12	6.42e-14	-1.07895	B3GALT4
					1.17e-10	8.13e-12	-1.07871	CACFD1
					8.08e-06	1.6e-06	-1.07829	HSD17B11
					2.6e-08	3e-09	-1.07689	EFHD1
					1.16e-10	7.99e-12	-1.07671	OLFML1
					3.03e-15	7.18e-17	-1.07541	ZNF671
					9.03e-15	2.39e-16	-1.07416	CIDEB
					8.01e-07	1.26e-07	-1.07282	CD6
					1.2e-10	8.33e-12	-1.07269	ADAMTSL3
					1.25e-06	2.08e-07	-1.07201	FAM83E
					3.16e-11	1.94e-12	-1.07088	VIPR2
					3.58e-08	4.27e-09	-1.07034	KIR2DL4
					0.00812	0.00546	-1.07033	CTSE
					2.27e-12	1.06e-13	-1.06957	SCUBE2
					7.19e-07	1.12e-07	-1.06946	GALR2
					1.25e-15	2.67e-17	-1.06933	SUN2
					5.38e-05	1.29e-05	-1.0692	ADIRF
					1.94e-06	3.36e-07	-1.06893	PMP22
					3.95e-09	3.84e-10	-1.06884	CBFA2T3
					1.68e-13	6.07e-15	-1.06845	GFRA3
					2.99e-09	2.83e-10	-1.06831	ACAA1
					4.78e-08	5.88e-09	-1.06821	PCDH7
					8.71e-07	1.39e-07	-1.06812	SLC8A2
					6.51e-09	6.63e-10	-1.0681	TMEM119
					1.51e-11	8.52e-13	-1.06723	CYLD
					1.3e-09	1.13e-10	-1.0672	MAPK3
					1.41e-14	3.89e-16	-1.06618	VAPA
					3.3e-12	1.6e-13	-1.06364	NGB
					8.46e-14	2.88e-15	-1.06364	ATP8B4
					8.02e-15	2.11e-16	-1.06318	LGI4
					0.000704	0.000228	-1.06187	PSG1
					1.71e-13	6.22e-15	-1.06141	SYNGR1
					1.05e-09	8.93e-11	-1.0613	ITPR1
					3.4e-11	2.1e-12	-1.06022	ATP2A3
					1.18e-05	2.43e-06	-1.06014	DCN
					1.92e-05	4.13e-06	-1.06001	TGFB1I1
					0.00017	4.57e-05	-1.05991	LGALS3
					0.00309	0.00155	-1.05982	PRSS8
					4.36e-10	3.39e-11	-1.05934	SALL2
					7.76e-12	4.09e-13	-1.05891	RPL10L
					5.36e-13	2.18e-14	-1.05706	KLKB1
					0.00212	0.000902	-1.05615	CALB2
					5.81e-16	1.14e-17	-1.05576	DAAM2
					6.29e-08	7.92e-09	-1.05563	PLD1
					8.45e-09	8.85e-10	-1.05543	CD79B
					2.02e-07	2.85e-08	-1.05518	TCEAL3
					1.56e-17	2.08e-19	-1.05383	LINC00341
					2.86e-09	2.68e-10	-1.05294	DSEL
					3.37e-16	6.34e-18	-1.05164	PJA2
					8.31e-12	4.41e-13	-1.05132	DHDDS
					3.58e-08	4.27e-09	-1.05129	PLAT
					8.7e-13	3.68e-14	-1.05111	CAPN2
					9.39e-10	7.9e-11	-1.05106	DOCK10
					7.18e-09	7.38e-10	-1.05052	ACP5
					4.38e-07	6.55e-08	-1.05036	HLA-DMB
					4.63e-07	6.95e-08	-1.05019	WAS
					1.23e-08	1.34e-09	-1.04969	PIP5K1B
					3.22e-12	1.56e-13	-1.04943	CD1D
					2.67e-07	3.84e-08	-1.04936	OPN3
					2.42e-05	5.35e-06	-1.04862	TCEA3
					1.04e-05	2.11e-06	-1.04829	ROR2
					5.72e-08	7.13e-09	-1.04677	CHP1
					0.000114	2.93e-05	-1.04672	HLA-DRB3
					5.79e-07	8.85e-08	-1.04593	KCNH2
					1.21e-09	1.04e-10	-1.04478	PPP2R3A
					0.000575	0.000181	-1.04445	APOE
					2e-11	1.17e-12	-1.04439	MIER3
					1.49e-10	1.06e-11	-1.04436	LY9
					1.12e-10	7.72e-12	-1.04344	FABP2
					2.26e-05	4.95e-06	-1.04335	ERN2
					1.72e-08	1.92e-09	-1.04247	SH3BGRL2
					0.000158	4.2e-05	-1.04172	MS4A8
					0.000467	0.000142	-1.04109	CLRN3
					1.49e-13	5.29e-15	-1.03986	CHODL
					1.49e-07	2.03e-08	-1.03863	KIF13B
					2.6e-07	3.74e-08	-1.03805	ARHGAP10
					6.82e-12	3.55e-13	-1.0379	PHLDB1
					3.82e-09	3.7e-10	-1.03711	FLRT2
					3.42e-09	3.26e-10	-1.03668	STOM
					4.68e-07	7.04e-08	-1.03664	SLC6A8
					1.2e-09	1.03e-10	-1.03611	STAP1
					7.15e-07	1.12e-07	-1.03506	CD2
					7.59e-07	1.19e-07	-1.03339	SIAE
					4.19e-08	5.08e-09	-1.03295	SGCD
					5.66e-06	1.09e-06	-1.03281	ZNF14
					2.13e-06	3.71e-07	-1.03182	APOBEC3B
					2.8e-11	1.69e-12	-1.03092	SLC41A2
					5.37e-09	5.37e-10	-1.03061	BCAR3
					8.43e-06	1.68e-06	-1.03042	MB
					9.92e-09	1.05e-09	-1.02978	AQP11
					1.31e-10	9.17e-12	-1.02928	FGF13
					2.23e-06	3.93e-07	-1.02918	LTB
					6.71e-07	1.04e-07	-1.02912	CCDC136
					1.72e-13	6.25e-15	-1.02878	LHFPL2
					7.43e-06	1.46e-06	-1.02793	SLC5A8
					1.43e-08	1.56e-09	-1.02763	GPR171
					2.38e-07	3.4e-08	-1.0276	CYP3A4
					1.16e-06	1.91e-07	-1.0275	PSG9
					3.26e-13	1.27e-14	-1.02729	PAFAH1B1
					4.37e-07	6.53e-08	-1.02458	GZMK
					1.09e-11	5.96e-13	-1.02452	ANKRD35
					2.15e-06	3.75e-07	-1.02399	SOBP
					1.61e-07	2.22e-08	-1.02388	SHD
					4.94e-10	3.89e-11	-1.02341	CLECL1
					6.87e-10	5.6e-11	-1.02285	SYNJ2BP
					7.03e-07	1.1e-07	-1.02284	GMFG
					1.65e-10	1.18e-11	-1.02269	KCTD9
					0.000269	7.64e-05	-1.02184	HLA-DQB1
					8.82e-09	9.28e-10	-1.02158	KCNIP3
					7.24e-08	9.24e-09	-1.02102	FGF9
					1.49e-09	1.31e-10	-1.02044	RASSF6
					4.89e-11	3.12e-12	-1.01831	ATP8B2
					2.99e-11	1.83e-12	-1.01817	ACO2
					4.86e-15	1.22e-16	-1.01797	RCSD1
					2.99e-09	2.82e-10	-1.0179	OAF
					3.63e-07	5.34e-08	-1.01779	CORO1A
					3.65e-08	4.36e-09	-1.01768	SLC35A3
					3.36e-05	7.68e-06	-1.0176	CASP5
					3.99e-06	7.43e-07	-1.01726	CSPG4
					1.57e-12	7.1e-14	-1.01675	CPQ
					8.17e-12	4.33e-13	-1.01575	HCG27
					1.98e-12	9.16e-14	-1.01468	ZNF575
					2.99e-09	2.81e-10	-1.01398	UBE2J1
					0.000983	0.000337	-1.01392	NCS1
					3.75e-06	6.94e-07	-1.01371	SPOCK2
					2.09e-09	1.89e-10	-1.01364	SYTL4
					3e-10	2.25e-11	-1.01297	PMM1
					3.15e-06	5.75e-07	-1.01274	HCLS1
					0.002	0.00083	-1.01109	HOXB13
					0.000479	0.000147	-1.01004	ETNK1
					1.56e-11	8.87e-13	-1.01003	TRAF3IP2
					1.17e-06	1.92e-07	-1.00991	PLA2G4C
					1.21e-08	1.31e-09	-1.00936	TMEM56
					7.3e-07	1.14e-07	-1.00802	CXCR5
					1.47e-07	2e-08	-1.00796	SNCA
					0.00193	0.000789	-1.00754	ALDH1A1
					4.89e-09	4.85e-10	-1.00717	TSPAN3
					3.61e-09	3.47e-10	-1.00695	LITAF
					2.53e-08	2.91e-09	-1.00631	CLMP
					2.03e-14	5.86e-16	-1.00631	CBLN2
					3.61e-07	5.32e-08	-1.00602	RIPK3
					7.12e-11	4.71e-12	-1.00494	EML1
					6.25e-11	4.1e-12	-1.00493	RNASE6
					9.39e-07	1.51e-07	-1.00454	RHOF
					1.48e-10	1.05e-11	-1.00402	CTSO
					2.22e-07	3.16e-08	-1.00384	MPDZ
					4.75e-05	1.13e-05	-1.00262	SLC9A3R1
					1.66e-08	1.84e-09	-1.00213	DDAH2
					3.69e-11	2.3e-12	-1.00117	LPP
					1.27e-06	2.11e-07	-1.00095	CHST15
					8.67e-10	7.25e-11	-1.00072	AKAP13
					6.01e-16	1.2e-17	-1.00016	ADGRL3

## Sheet: Sheet2
Up-regulated genes					Down-regulated genes
adj.P.Val	P.Value	logFC	Gene.symbol		adj.P.Val	P.Value	logFC	Gene.symbol
0.001923	6.34e-05	3.1176	MMP1		0.000101	3.6e-08	-4.50001	AQP8
0.002829	0.000135	2.40111	MMP3		0.000101	2.7e-08	-4.38429	CA4
0.000643	6.12e-06	2.26577	NEBL		0.000169	2.61e-07	-4.31391	MS4A12
0.000284	7.74e-07	2.21301	CEMIP		0.000131	1.02e-07	-4.12319	CLCA4
0.000866	1.21e-05	2.20285	SERPINB5		0.000131	1.12e-07	-3.93662	ZG16
0.000335	1.19e-06	2.13638	TGFBI		0.000101	4.24e-08	-3.86077	CA1
0.003524	0.000196	2.13058	CXCL8		0.000155	1.61e-07	-3.83814	SLC26A2
0.004736	0.000315	2.09093	SPP1		0.000169	2.58e-07	-3.63507	SLC4A4
0.002866	0.000138	2.07186	CXCL1		0.000131	1.01e-07	-3.4827	GUCA2A
0.000279	7.21e-07	2.02493	CDH3		0.000619	5.54e-06	-3.42552	MT1M
0.008138	0.000744	1.99058	LGR5		0.000643	6.12e-06	-3.34286	CA2
0.023996	0.00374	1.9698	KRT23		0.000169	2.36e-07	-3.24644	ABCG2
0.000719	8.42e-06	1.9631	TPX2		0.006346	0.0005	-3.2269	UGT2B17
0.011576	0.00128	1.92088	GDF15		0.003022	0.000152	-3.16863	CEACAM7
0.000618	5.41e-06	1.89782	SCD		0.001117	2.2e-05	-3.0699	SLC26A3
0.006134	0.000473	1.88766	CXCL2		0.000169	2.73e-07	-2.96137	GUCA2B
0.003295	0.000176	1.88027	CXCL3		0.000658	6.59e-06	-2.90104	CLDN8
0.00097	1.54e-05	1.85684	COL11A1		0.000326	1.08e-06	-2.81786	HSD17B2
0.000819	1.07e-05	1.85087	KLK10		0.001389	3.34e-05	-2.81018	FCGBP
0.001556	4.29e-05	1.84838	COL1A2		0.000559	3.86e-06	-2.78605	ADH1C
0.001066	2.02e-05	1.84664	SQLE		0.000119	5.9e-08	-2.75728	ADH1B
0.000194	3.26e-07	1.843	INHBA		0.000551	3.71e-06	-2.72156	CHP2
0.002295	8.91e-05	1.82668	TACSTD2		9.4e-05	9.84e-09	-2.66297	CXCL12
0.000658	6.44e-06	1.77191	RFC3		0.000274	6.52e-07	-2.65526	HPGD
0.007104	0.000599	1.7718	HSPD1		0.000971	1.55e-05	-2.60542	AKR1B10
0.047863	0.00994	1.74404	REG1A		0.000863	1.19e-05	-2.56625	ANPEP
0.000572	4.47e-06	1.74243	S100A2		0.000101	2.01e-08	-2.53695	ABCA8
0.001762	5.39e-05	1.73131	COL1A1		0.00046	2.41e-06	-2.52207	ADAMDEC1
0.001913	6.28e-05	1.71949	TOP2A		0.002324	9.12e-05	-2.51034	IGHA2
0.002468	0.000101	1.71764	PAICS		0.000394	1.8e-06	-2.43072	METTL7A
0.000565	4.25e-06	1.70083	ECT2		0.00101	1.72e-05	-2.43055	PLAC8
0.023915	0.00371	1.69657	S100P		0.000671	7.37e-06	-2.40577	PCK1
0.000514	3.16e-06	1.6848	PHLDA1		0.000155	1.47e-07	-2.38288	EDN3
0.034094	0.00624	1.6765	REG1B		0.002242	8.48e-05	-2.37833	JCHAIN
0.004517	0.000293	1.67185	RRM2		0.004026	0.000241	-2.3692	CD177
0.001856	5.97e-05	1.65657	TRIM29		0.000326	1.06e-06	-2.36629	PADI2
0.005036	0.000347	1.63089	MYC		0.000345	1.35e-06	-2.36421	SMPDL3A
0.000659	7e-06	1.61608	SLC7A5		0.00111	2.18e-05	-2.34276	CXCL13
0.002769	0.000129	1.60663	SOX9		0.000209	4.6e-07	-2.33096	NXPE4
0.001301	2.91e-05	1.60526	MET		0.006826	0.000562	-2.29307	CLCA1
0.001585	4.43e-05	1.59159	SULF1		0.001051	1.92e-05	-2.27815	MT1E
0.003889	0.000229	1.5899	TMEM97		0.001592	4.47e-05	-2.26809	MUC4
0.001051	1.91e-05	1.58719	CCNB1		0.000498	2.77e-06	-2.26602	IGH
0.004517	0.000293	1.57873	GINS1		0.001095	2.1e-05	-2.26158	POU2AF1
0.002646	0.000116	1.56428	CSE1L		0.001342	3.07e-05	-2.20889	SELENBP1
0.000481	2.64e-06	1.56318	HILPDA		0.001403	3.45e-05	-2.20741	UGT1A3
0.005567	0.000408	1.55102	MMP7		0.002793	0.000132	-2.2028	HMGCS2
0.000345	1.28e-06	1.54898	GTF2IRD1		0.000872	1.27e-05	-2.20266	HBB
0.000452	2.32e-06	1.53748	IFITM2		0.000509	3.06e-06	-2.18824	LRRC19
0.006346	0.0005	1.53351	CKS2		0.000509	3.02e-06	-2.17893	DHRS9
0.00107	2.04e-05	1.51081	VSNL1		0.001648	4.77e-05	-2.15986	GCG
0.004739	0.000315	1.50954	SLC12A2		0.000619	5.63e-06	-2.11769	NR3C2
0.004205	0.000263	1.50515	SLCO4A1		0.000155	1.81e-07	-2.11707	LGALS2
0.000913	1.39e-05	1.50017	FASN		0.000131	1.02e-07	-2.11534	ARL14
0.001257	2.67e-05	1.49674	S100A11		0.000559	3.92e-06	-2.08673	KLF4
0.000659	7.02e-06	1.48657	UBE2C		0.000872	1.25e-05	-2.05268	SLC17A4
0.000619	5.48e-06	1.48362	UBE2S		0.000565	4.14e-06	-2.04855	CA12
0.002068	7.34e-05	1.47317	MMP11		0.001856	5.99e-05	-2.02805	MEP1A
0.002035	7.14e-05	1.46145	TIMP1		0.005023	0.000342	-2.01543	FABP1
0.001293	2.83e-05	1.45948	CEP55		0.002295	8.91e-05	-2.01353	MT1H
0.00693	0.000576	1.45297	NME1		0.000155	1.76e-07	-2.01198	PDE9A
0.003801	0.00022	1.43186	AHCY		0.001469	3.83e-05	-2.00943	MT1F
0.001924	6.36e-05	1.42904	IPO5		0.000638	5.96e-06	-2.00042	SGK1
0.004666	0.000307	1.41864	CDK1		0.003277	0.000175	-1.99763	CFD
0.002223	8.31e-05	1.41395	GTF3A		0.001522	4.11e-05	-1.98819	PAPSS2
0.003946	0.000234	1.40826	RNF43		0.000392	1.74e-06	-1.98689	BMP2
0.009179	0.000906	1.40738	CCT2		0.000559	3.82e-06	-1.97688	SCNN1B
0.006669	0.000537	1.39876	PUS7		0.002646	0.000116	-1.94446	MT1G
0.001464	3.79e-05	1.39822	CFB		0.000645	6.17e-06	-1.9229
0.004136	0.000255	1.39713	BHLHE40		0.00077	9.71e-06	-1.91062	PYY
0.00105	1.9e-05	1.39511	ABCE1		0.000638	6.01e-06	-1.9028	FHL1
0.001968	6.7e-05	1.39127	NEK2		0.000509	3.05e-06	-1.89434	NAAA
0.000872	1.27e-05	1.39073	IFITM1		0.001469	3.83e-05	-1.88351	DPT
0.00102	1.75e-05	1.38886	TRIP13		0.000636	5.88e-06	-1.87773	PBLD
0.001348	3.09e-05	1.38753	MIR664B		0.006444	0.000513	-1.86571	MUC2
0.015375	0.00196	1.38455	PRDX4		0.000938	1.45e-05	-1.86526	HSD11B2
0.004876	0.000328	1.37412	PRKDC		0.001178	2.43e-05	-1.86146	HBA2
0.001643	4.75e-05	1.37265	MIF		0.001152	2.34e-05	-1.85875	UGT1A1
0.004578	0.000299	1.3645	DDIT4		0.00139	3.34e-05	-1.85153	PRKACB
0.022694	0.00345	1.36368	SRPX2		0.000471	2.49e-06	-1.84299	CDHR5
0.002752	0.000126	1.36366	HSP90AB1		0.000369	1.52e-06	-1.82216	CHRDL1
0.008197	0.000753	1.36241	MSLN		0.000306	8.96e-07	-1.81108	SECTM1
0.002122	7.72e-05	1.35115	XPOT		0.009543	0.000959	-1.80727	CNN1
0.020718	0.00304	1.35062	DPEP1		0.001449	3.7e-05	-1.79801	ABCB4
0.000509	3.01e-06	1.34702	TEAD4		0.000619	5.61e-06	-1.79703	FAM129A
0.005859	0.000441	1.34473	RTEL1		0.003216	0.00017	-1.79642	MT1X
0.001143	2.3e-05	1.34358	CCNA2		0.009156	0.000901	-1.78432	IGLC1
0.005193	0.000364	1.34325	MTHFD2		0.00093	1.43e-05	-1.78389	LOC100506558
0.018196	0.0025	1.33887	EDNRA		0.004315	0.000272	-1.77459	MYLK
0.003914	0.000231	1.33814	TESC		0.005117	0.000356	-1.7711	SI
0.002889	0.000141	1.33784	NELFCD		0.000377	1.61e-06	-1.75682	SRI
0.004311	0.000271	1.33344	SORD		0.001052	1.93e-05	-1.75235	MAOA
0.005635	0.000416	1.32816	SOX4		0.00101	1.72e-05	-1.7509	C1orf115
0.002968	0.000147	1.32765	SLC7A11		0.000565	4.26e-06	-1.74816	TUBAL3
0.003459	0.000189	1.32549	AURKA		0.000261	6.1e-07	-1.74142	PLPP1
0.005036	0.000344	1.32205	MAD2L1		0.008507	0.0008	-1.73298	MYH11
0.007966	0.000716	1.31973	TDGF1P3		0.029557	0.0051	-1.72109	ACTG2
0.002228	8.4e-05	1.31535	ANXA3		0.000574	4.57e-06	-1.71879	PLCL2
0.001928	6.42e-05	1.31321	NFE2L3		0.000872	1.26e-05	-1.70831	AHCYL2
0.049923	0.0105	1.30492	ENO1		0.000711	8.08e-06	-1.69265	CEACAM1
0.002769	0.000129	1.30401	EEF1E1		0.005365	0.000386	-1.68466	CKB
0.003104	0.000159	1.30018	CDKN3		0.000575	4.72e-06	-1.68385	SRPX
0.002436	9.83e-05	1.30002	LAPTM4B		0.00963	0.000971	-1.68217	KRT20
0.002784	0.000131	1.29914	COL5A2		0.002622	0.000113	-1.67044	ABCB1
0.02491	0.00397	1.29908	MMP12		0.002114	7.66e-05	-1.66774	GCNT3
0.008197	0.000752	1.29551	COL4A1		0.005076	0.000351	-1.66556	LMOD1
0.001017	1.74e-05	1.29165	CENPF		0.00123	2.59e-05	-1.65926	MALL
0.005114	0.000355	1.28391	PMAIP1		0.021214	0.00313	-1.6591	SYNM
0.001173	2.41e-05	1.28163	CD44		0.022211	0.00334	-1.64274	MAB21L2
0.006634	0.000532	1.28126	HSPH1		0.001221	2.57e-05	-1.63324	TSPAN7
0.001667	4.92e-05	1.27846	GTPBP4		0.00053	3.42e-06	-1.62681	EXOSC7
0.000618	5.4e-06	1.27695	TKT		0.001005	1.68e-05	-1.62028	CLIC5
0.01165	0.00129	1.27046	PRC1		0.001109	2.17e-05	-1.61693	EPB41L3
0.001059	1.99e-05	1.26664	CCND1		0.000658	6.74e-06	-1.58966	TNFRSF17
0.012643	0.00146	1.26223	STC1		0.000838	1.12e-05	-1.58945	VIPR1
0.001393	3.37e-05	1.26018	CDC25B		9.4e-05	1.27e-08	-1.58488	IL6R
0.001559	4.31e-05	1.25917	PLAU		0.000994	1.62e-05	-1.58177	PTGER4
0.002507	0.000104	1.25715	CST1		0.000998	1.66e-05	-1.5797	BTNL8
0.007562	0.00066	1.25363	ASPM		0.001594	4.48e-05	-1.56218	CLU
0.003389	0.000183	1.24993	SLC7A1		0.00119	2.48e-05	-1.56063	GHR
0.047824	0.00993	1.24665	EREG		0.001419	3.53e-05	-1.55759	TSPAN1
0.013374	0.0016	1.23824	LY6G6F		0.00053	3.46e-06	-1.554	SEPP1
0.038104	0.00725	1.23673	SETSIP		0.00531	0.000378	-1.54625	ALDH1A1
0.001492	3.95e-05	1.23406	TTK		0.000423	2e-06	-1.54437	CCL19
0.048884	0.0102	1.22664	CEL		0.001403	3.45e-05	-1.53227	ANK3
0.000871	1.23e-05	1.22473	CKAP2		0.008193	0.000751	-1.52861	CYAT1
0.001502	4.01e-05	1.219	MIR7112		0.001367	3.19e-05	-1.51734	DHRS11
0.04312	0.016	1.21892	DUSP4		0.000536	3.54e-06	-1.51216	ZZEF1
0.001648	4.79e-05	1.21804	KPNA2		0.001059	1.99e-05	-1.50551	CES3
0.003054	0.000155	1.21216	VEGFA		0.000284	7.78e-07	-1.5022	CWH43
0.005206	0.000366	1.20998	THBS2		0.000425	2.06e-06	-1.49957	ITM2C
0.010324	0.00107	1.20347	CCT6A		0.001145	2.32e-05	-1.49683	PHLPP2
0.004035	0.000243	1.20079	NT5DC2		0.000348	1.37e-06	-1.49501	NR5A2
0.003505	0.000195	1.19574	NPM1		0.004191	0.000261	-1.47697	MT1HL1
0.001464	3.8e-05	1.19536	COL10A1		0.005606	0.000412	-1.47676	MT2A
0.001038	1.82e-05	1.19522	MCM4		0.000819	1.07e-05	-1.47054	FAM134B
0.003829	0.000224	1.19346	RANBP1		0.000362	1.48e-06	-1.46688	PLCE1
0.002688	0.00012	1.18977	VCAN		0.000719	8.58e-06	-1.46399	LOC100652777
0.003158	0.000165	1.18824	MCM7		0.000131	1.04e-07	-1.46257	CPM
0.020043	0.00288	1.18719	PLCB4		0.007323	0.000622	-1.45586	UGT2B15
0.011878	0.00133	1.18591	TCFL5		0.001491	3.92e-05	-1.45519	GPA33
0.035695	0.00664	1.18542	HACD3		0.000394	1.82e-06	-1.45484	SEMA6A
0.011405	0.00125	1.18275	ME1		0.001332	3.02e-05	-1.44633	ENTPD5
0.001109	2.16e-05	1.18113	TFDP1		0.001545	4.19e-05	-1.44289	TDP2
0.008847	0.000853	1.17766	CDH11		0.000559	3.97e-06	-1.43465	ITM2A
0.002324	9.11e-05	1.17021	CDC6		0.001416	3.52e-05	-1.43435	FGFR2
0.002708	0.000123	1.16996	DHCR7		0.011178	0.00121	-1.43254	IGLV1-44
0.001492	3.94e-05	1.1669	UTP14A		0.000719	8.5e-06	-1.42921	TST
0.005581	0.000409	1.16522	DLGAP5		0.002252	8.57e-05	-1.42751	AOC1
0.002791	0.000132	1.16324	NUFIP1		0.006431	0.000511	-1.42186	PIGZ
0.018783	0.00261	1.16293	CDC20		0.000575	4.68e-06	-1.41679	SLCO2A1
0.00374	0.000215	1.16102	KIF4A		0.045489	0.00926	-1.41363	HSD3B2
0.014651	0.00184	1.16045	BUB1B		0.001606	4.54e-05	-1.4103	CHGA
0.00268	0.000119	1.15913	EIF2S2		0.000994	1.63e-05	-1.40137	CDHR2
0.00783	0.000697	1.15785	EIF1AX		0.000724	8.74e-06	-1.39185	BTBD3
0.004155	0.000258	1.15545	MKI67		0.00053	3.35e-06	-1.39009	MYO15B
0.003244	0.000172	1.15141	SLC25A32		0.000724	8.68e-06	-1.39003	SLC22A5
0.002783	0.000131	1.1487	BACE2		0.000131	8.6e-08	-1.38818	P2RY14
0.005326	0.00038	1.14552	MCM2		0.000863	1.2e-05	-1.38361	BEST2
0.003463	0.00019	1.14284	RPN2		0.005998	0.000456	-1.37768	ADTRP
0.01171	0.0013	1.1428	PBK		0.004727	0.000313	-1.37185	ENPP2
0.007152	0.000605	1.14169	DTL		0.000509	2.98e-06	-1.36673	PRDX6
0.009654	0.000975	1.14027	PLS3		0.008385	0.000781	-1.36476	FGFR3
0.001491	3.94e-05	1.14004	SHMT2		0.000698	7.88e-06	-1.36304	C4orf19
0.000659	7.02e-06	1.13719	CBFB		0.000509	2.92e-06	-1.36246	STMN2
0.000912	1.38e-05	1.1368	RPP40		0.00048	2.56e-06	-1.36201	SLC36A1
0.009836	0.001	1.13497	TM9SF4		0.001927	6.4e-05	-1.35765	FXYD3
0.005417	0.000391	1.12673	SYNCRIP		0.000425	2.03e-06	-1.35327	FNBP1
0.017703	0.00239	1.12592	CCND2		0.007696	0.00068	-1.34899	IGK
0.006814	0.000559	1.12546	PTTG1		0.000236	5.3e-07	-1.33661	ANK2
0.001993	6.83e-05	1.12506	GPSM2		0.000698	7.89e-06	-1.33297	A1CF
0.002819	0.000135	1.12108	DDX21		0.004632	0.000304	-1.33179	PARM1
0.004894	0.00033	1.12011	MRGBP		0.000169	2.15e-07	-1.33144	FGL2
0.002542	0.000108	1.11899	HS2ST1		0.001128	2.25e-05	-1.3297	PTPRH
0.001486	3.9e-05	1.11566	SLC35F6		0.002892	0.000141	-1.32855	STYK1
0.000863	1.19e-05	1.11417	BGN		0.00236	9.32e-05	-1.32853	APPL2
0.002769	0.000128	1.11224	OSBPL3		0.000306	9.06e-07	-1.32323	PRKCB
0.001106	2.14e-05	1.11085	PNO1		0.01366	0.00166	-1.32078	TNS1
0.008051	0.000729	1.11051	NUSAP1		0.007807	0.000695	-1.31817	CR2
0.026733	0.00442	1.10985	AZGP1		0.012093	0.00138	-1.31494	IGKC
0.000572	4.37e-06	1.10958	MELK		0.005036	0.000346	-1.31464	NAT1
0.007842	0.000699	1.10472	SERPINE2		0.008847	0.000851	-1.31342	MS4A1
0.002784	0.000131	1.10455	NONO		0.013665	0.00166	-1.31139	MEP1B
0.004136	0.000254	1.10333	NCAPG2		0.000658	6.65e-06	-1.30931	DEFB1
0.005345	0.000382	1.10178	DCTD		0.000658	6.74e-06	-1.30771	SLC30A10
0.008871	0.000858	1.09816	SFRP4		0.000658	6.81e-06	-1.30463	UGP2
0.011715	0.0013	1.09674	PFDN4		0.000405	1.89e-06	-1.30102	GREM2
0.003804	0.000221	1.09596	CDK4		0.000436	2.17e-06	-1.30004	SULT1A2
0.001403	3.48e-05	1.09516	MEST		0.003209	0.000169	-1.29758	ATP2A3
0.002779	0.00013	1.09196	TRIM27		0.001847	5.89e-05	-1.29381	SFRP1
0.003006	0.00015	1.091	IFITM3		0.000599	5.03e-06	-1.29196	GRAMD3
0.006781	0.000552	1.08916	LOC101060817		0.000551	3.71e-06	-1.28658	ENDOD1
0.000994	1.63e-05	1.08768	SMYD3		0.000663	7.12e-06	-1.28453	FUCA1
0.001959	6.66e-05	1.08557	FAP		0.001033	1.79e-05	-1.2845	FAM47E-STBD1
0.023334	0.00359	1.08465	KRT6B		0.00158	4.4e-05	-1.28038	ACAA2
0.000862	1.18e-05	1.08341	PPAT		0.000155	1.73e-07	-1.2786	HIGD1A
0.002223	8.31e-05	1.0795	FEN1		0.013793	0.00168	-1.27323	SLC1A1
0.01326	0.00157	1.07946	ACLY		0.002004	6.92e-05	-1.27007	EGLN3
0.003028	0.000153	1.07923	FOXM1		0.001563	4.33e-05	-1.25852	KCNMA1
0.00413	0.000253	1.07789	MRPS17		0.001038	1.81e-05	-1.25734	RETSAT
0.005535	0.000404	1.07615	POLR1D		0.000279	7.09e-07	-1.25531	KIT
0.008311	0.000767	1.07576	PLA2G16		0.005727	0.000427	-1.25519	APOBEC3B
0.006348	0.000501	1.07462	MSH6		0.006273	0.000491	-1.25516	IL1R2
0.003006	0.00015	1.07221	PSAT1		0.000684	7.61e-06	-1.25217	APOBR
0.015237	0.00194	1.07115	EPB41L2		0.001671	4.95e-05	-1.25074	C7
0.026555	0.00437	1.06823	TM4SF1		0.002769	0.000129	-1.24938	CD19
0.001294	2.84e-05	1.06568	VARS		0.023313	0.00357	-1.24912	PLN
0.002416	9.67e-05	1.06156	MRPS12		0.000151	1.36e-07	-1.2478	NEDD4L
0.033295	0.00603	1.06002	CD46		0.000719	8.45e-06	-1.24363	TNFSF10
0.00101	1.72e-05	1.05601	LOXL2		0.001786	5.56e-05	-1.2413	EPB41L4B
0.002997	0.000149	1.0556	HMGB1		0.003022	0.000151	-1.24103	CCL5
0.001461	3.74e-05	1.05409	TOMM34		0.001025	1.76e-05	-1.22915	FOXF2
0.003017	0.000151	1.05133	UCHL3		0.006004	0.000458	-1.22732	P2RX4
0.002892	0.000141	1.0494	ATAD2		0.000658	6.87e-06	-1.2259	GZMA
0.003074	0.000157	1.04898	PRMT1		0.000848	1.14e-05	-1.22498	TRANK1
0.01328	0.00158	1.04511	CANX		0.000194	3.48e-07	-1.22355	PGM1
0.019133	0.00269	1.04377	LSM5		0.007422	0.000636	-1.22207	EMP1
0.002068	7.34e-05	1.04074	CENPN		0.00119	2.48e-05	-1.2214	FMO5
0.001927	6.41e-05	1.0389	SMC2		0.004642	0.000305	-1.22135	HIST1H1C
0.002959	0.000146	1.03878	FANCI		0.027331	0.00456	-1.22004	SORBS1
0.018813	0.00262	1.03792	CPNE1		0.001403	3.43e-05	-1.21804	TRBC1
0.003882	0.000228	1.03775	MCM3		0.000866	1.22e-05	-1.21266	SULT1A1
0.004689	0.000309	1.03524	GGCT		0.002997	0.000149	-1.21174	TLR3
0.001662	4.88e-05	1.03291	IPO7		0.000335	1.14e-06	-1.20876	NR3C1
0.002889	0.00014	1.03248	MORC4		0.001381	3.3e-05	-1.20791	CLMN
0.002485	0.000103	1.03128	IARS		0.000194	3.52e-07	-1.20729	SYNE3
0.00198	6.77e-05	1.03076	EIF3B		0.002907	0.000142	-1.20235	HSPA2
0.002947	0.000145	1.02946	GARS		0.004311	0.000271	-1.20044	GALNT12
0.001913	6.29e-05	1.02892	DUSP14		0.000969	1.53e-05	-1.19928	SQRDL
0.002482	0.000102	1.02854	PPM1H		0.002889	0.00014	-1.19323	MGLL
0.0014	3.41e-05	1.02792	ATP11A		0.002595	0.000112	-1.18857	OSBPL1A
0.002004	6.94e-05	1.02782	MSH5		0.001109	2.16e-05	-1.18477	HHLA2
0.034317	0.00629	1.0257	CENPU		0.004872	0.000328	-1.18204	IGHM
0.002189	8.08e-05	1.02558	CTPS1		0.000953	1.5e-05	-1.18128	PID1
0.002282	8.76e-05	1.01932	SMARCC1		0.001048	1.88e-05	-1.18078	MXI1
0.007632	0.000672	1.01872	ADGRG1		0.002538	0.000107	-1.17727	PTPRR
0.03055	0.00535	1.01844	PMEPA1		0.002216	8.26e-05	-1.17395	CCDC69
0.002159	7.9e-05	1.01805	DNAJC15		0.001142	2.29e-05	-1.17303	DNASE1L3
0.001913	6.29e-05	1.01632	DACH1		0.008177	0.000749	-1.1712	NAALADL1
0.003389	0.000183	1.01246	TMEM189		0.003105	0.000159	-1.17067	CCDC68
0.001851	5.92e-05	1.00231	HEATR1		0.001976	6.75e-05	-1.1651	PTGS1
0.013194	0.00156	1.00143	MCM6		0.001705	5.1e-05	-1.16276	LRMP
0.007607	0.000668	1.00024	FABP6		0.000907	1.36e-05	-1.16174	CA7
0.001342	3.07e-05	1.00006	NUP58		0.00163	4.69e-05	-1.16145	ABHD3
					0.011553	0.00127	-1.16027	SATB2
					0.007034	0.000591	-1.15982	GPX3
					0.001103	2.12e-05	-1.15868	TBC1D9
					0.001403	3.48e-05	-1.15821	ATP8A1
					0.016068	0.00209	-1.15436	RGS2
					0.001305	2.92e-05	-1.15157	IL10RB
					0.000907	1.34e-05	-1.15102	GPM6B
					0.002935	0.000144	-1.15019	VILL
					0.00167	4.93e-05	-1.15008	ADAM28
					0.001109	2.16e-05	-1.1471	PPP1R14D
					0.000781	9.95e-06	-1.14676	ADCY9
					0.001124	2.23e-05	-1.14671	FRZB
					9.4e-05	5.1e-09	-1.14628	RCAN2
					0.001847	5.86e-05	-1.1457	MYO1A
					0.002376	9.42e-05	-1.14563	LINC00483
					0.001762	5.4e-05	-1.14302	GNA11
					0.000377	1.66e-06	-1.14268	EPHX2
					0.001126	2.24e-05	-1.14245	RIOK3
					0.00134	3.04e-05	-1.14192	ETHE1
					0.000732	8.9e-06	-1.14002	GSN
					0.002007	6.96e-05	-1.13863	PTPRC
					0.007944	0.000713	-1.13764	FABP4
					0.000572	4.49e-06	-1.13626	ACACB
					0.005023	0.000342	-1.13525	ACOX1
					0.008311	0.000766	-1.13479	SST
					0.003243	0.000172	-1.1338	UGDH
					0.000194	3.66e-07	-1.13191	CACNB2
					0.001059	1.99e-05	-1.13065	TARP
					0.002424	9.75e-05	-1.12893	CD52
					0.000574	4.59e-06	-1.1231	LPAR1
					0.000565	4.17e-06	-1.12204	ETFDH
					0.00163	4.7e-05	-1.11992	BCHE
					0.001399	3.39e-05	-1.11964	CD48
					0.010406	0.00109	-1.11719	IQGAP2
					0.000425	2.05e-06	-1.11681	ACAT1
					0.009005	0.000875	-1.11597	BHLHE41
					0.000934	1.44e-05	-1.11357	BCL2
					0.013179	0.00156	-1.11337	NR1H4
					0.006256	0.000488	-1.10831	SPINK5
					0.000169	2.71e-07	-1.1067	GPD1L
					0.001464	3.79e-05	-1.10237	HCLS1
					0.007562	0.00066	-1.09883	CRYAB
					0.022133	0.00333	-1.09651	CDHR1
					0.00601	0.000458	-1.09549	CAV1
					0.005605	0.000411	-1.09505	GLYR1
					0.02752	0.00461	-1.09482	PRUNE2
					0.000452	2.35e-06	-1.09277	MEF2C
					0.001048	1.89e-05	-1.09197	TRPM6
					0.012643	0.00146	-1.09149	RARRES3
					0.000509	2.96e-06	-1.08468	ABCA5
					0.003031	0.000153	-1.08438	SGK2
					0.001354	3.12e-05	-1.08375	CD37
					0.021435	0.00318	-1.08303	NTRK2
					0.033191	0.006	-1.07984	SLC3A1
					0.020094	0.00289	-1.07926	MGP
					0.001781	5.52e-05	-1.07916	LOC339166
					0.000355	1.43e-06	-1.07514	SPIB
					0.002179	8.03e-05	-1.07494	PLSCR4
					0.000599	5.06e-06	-1.07467	TNXB
					0.000619	5.66e-06	-1.0703	ACADS
					0.002507	0.000104	-1.06717	PIP5K1B
					0.000863	1.18e-05	-1.06531	ECI2
					0.000314	1e-06	-1.06268	CPT1A
					0.000169	2.31e-07	-1.05274	FAM107A
					0.005137	0.000358	-1.05234	CASP7
					0.002783	0.000131	-1.05218	SULT1B1
					0.0035	0.000193	-1.05204	STAP2
					0.003992	0.000239	-1.04759	CDA
					0.006421	0.00051	-1.04726	ZSCAN18
					0.000345	1.34e-06	-1.04658	KAT2B
					0.000826	1.09e-05	-1.04581	SLC35D1
					0.001898	6.18e-05	-1.04436	CITED2
					0.001917	6.32e-05	-1.0433	LRRN2
					0.000101	4.35e-08	-1.03901	ASPA
					0.00069	7.73e-06	-1.03336	FAM30A
					0.001038	1.81e-05	-1.0321	LOC100507472
					0.002154	7.87e-05	-1.03138	AKAP7
					0.020556	0.003	-1.02942	FOSB
					0.000658	6.84e-06	-1.02917	PTP4A1
					0.000261	6.05e-07	-1.02893	SLC25A20
					0.013773	0.00168	-1.02483	TMPRSS2
					0.004666	0.000307	-1.02423	GBA3
					0.01799	0.00246	-1.0224	IGLJ3
					0.000619	5.44e-06	-1.022	FTH1
					0.002976	0.000147	-1.02196	FCMR
					0.002569	0.00011	-1.01911	TP53I3
					0.002261	8.62e-05	-1.0182	CCL15-CCL14
					0.019418	0.00275	-1.01781	OPN3
					0.000658	6.74e-06	-1.01747	HSD17B11
					0.009284	0.000918	-1.01688	SLC20A1
					0.006273	0.000491	-1.01675	CMAHP
					0.000658	6.51e-06	-1.01648	ARHGAP44
					0.011652	0.00129	-1.01539	SPARCL1
					0.001272	2.72e-05	-1.01295	RNF125
					0.000889	1.3e-05	-1.01233	SMPD1
					0.00209	7.45e-05	-1.01221	ALPI
					0.001277	2.78e-05	-1.01	PDZD3
					0.001403	3.44e-05	-1.00577	RAB27A
					0.003651	0.000208	-1.0025	TJP3
					0.001399	3.4e-05	-1.00162	PDE8A

## Sheet: Sheet3
Up-regulated genes					Down-regulated genes
adj.P.Val	P.Value	logFC	Gene.symbol		adj.P.Val	P.Value	logFC	Gene.symbol
0.00172	2.03e-06	4.12	MMP3		0.02316	0.00209	-1.27	A1CF
0.00172	1.28e-06	4	INHBA		0.0207	0.00175	-1.75	ABAT
0.00718	0.000253	3.85	REG1A		0.00471	0.000103	-1.08	ABCA5
0.00218	1.01e-05	3.63	CXCL11		0.00336	4.59e-05	-1.33	ABCA6
0.00218	1.04e-05	3.57	FOXQ1		0.0045	9.34e-05	-1.02	ABCA8
0.00466	0.000101	3.47	CXCL5		0.00955	0.000452	-1.15	ABCB1
0.00195	6.07e-06	3.37	MMP7		0.00315	3.83e-05	-3.22	ABCB4
0.03264	0.00359	3.33	REG1B		0.03157	0.00341	-1.08	ABCC13
0.00172	1.87e-06	3.31	CEMIP		0.02836	0.00288	-1.39	ABCG2
0.00337	4.68e-05	3.24	MMP1		0.03343	0.00372	-1.31	ABI3BP
0.00435	8.71e-05	3.23	TCN1		0.00815	0.000339	-1.44	ACACB
0.00425	8.3e-05	2.98	COL11A1		0.0133	0.000827	-1.59	ACOX1
0.00999	0.000497	2.89	CXCL8		0.00371	5.88e-05	-2.94	ACVR1C
0.00263	2.23e-05	2.88	SERPINB5		0.00456	9.63e-05	-1.82	ADAMDEC1
0.00332	4.42e-05	2.87	CHI3L1		0.00482	0.000112	-1.09	ADGRL3
0.00775	0.000301	2.72	SLC6A14		0.00409	7.56e-05	-1.22	ADH1A
0.00645	0.0002	2.7	COL10A1		0.00212	8.58e-06	-1.2	ADH1B
0.00503	0.000122	2.69	CLDN1		0.01668	0.00122	-1.06	ADH1C
0.00642	0.000198	2.65	CXCL3		0.00417	7.89e-05	-1.81	ADORA3
0.00816	0.00034	2.65	HCAR3		0.00388	6.43e-05	-1.2	ADTRP
0.00244	1.48e-05	2.62	CDH3		0.00336	4.6e-05	-1.44	AFF3
0.00278	2.59e-05	2.55	EPHX4		0.00247	1.55e-05	-1.78	AHCYL2
0.00141	1.58e-07	2.48	KRT80		0.01204	0.000687	-1.03	AKR1B10
0.00216	9.01e-06	2.46	IL1RN		0.01603	0.00113	-1.07	AKR1C1
0.007	0.00024	2.45	C2CD4A		0.0042	8.07e-05	-3.31	AKR1C3
0.00363	5.57e-05	2.42	UBD		0.00368	5.72e-05	-3.51	AMPD1
0.01567	0.00109	2.41	CRNDE		0.00974	0.000472	-2.89	ANGPTL1
0.0036	5.49e-05	2.39	CLDN2		0.00776	0.000304	-1.22	ANK2
0.00216	8.97e-06	2.38	KLK10		0.0123	0.000713	-1.31	ANK3
0.01006	0.000505	2.38	SPP1		0.01559	0.00108	-2.07	ANKRD36BP2
0.00541	0.000141	2.38	TACSTD2		0.00609	0.000179	-1.59	ANO5
0.0021	7.59e-06	2.34	DUSP4		0.01603	0.00114	-1.14	ANPEP
0.00287	2.94e-05	2.31	TRIM29		0.00482	0.000112	-1.35	AOC1
0.004	7.03e-05	2.31	WISP1		0.00897	0.000405	-1.89	APPL2
0.00705	0.000243	2.27	CXCL1		0.00602	0.000174	-1.03	AQP8
0.00731	0.000265	2.26	KRT6B		0.00584	0.000162	-1.3	ARHGAP44
0.00521	0.000132	2.24	CTHRC1		0.00947	0.000445	-1.21	ARL14
0.00249	1.7e-05	2.21	IL1B		0.0057	0.000155	-1.86	ASB2
0.04478	0.0058	2.21	REG4		0.04857	0.00654	-1.6	ASPA
0.00249	1.71e-05	2.21	TESC		0.0214	0.00184	-1.66	ATP1A2
0.03294	0.00364	2.2	DUSP27		0.00249	1.75e-05	-1.05	ATP6V0D2
0.00785	0.000314	2.2	TREM1		0.0021	8.16e-06	-1.8	BBIP1
0.00172	3.03e-06	2.19	MSX2		0.008	0.00033	-1.46	BCAS1
0.01562	0.00108	2.17	DPEP1		0.00774	0.000299	-2.4	BCHE
0.02744	0.00272	2.15	KRT23		0.0348	0.00396	-1.07	BCL2
0.00724	0.000258	2.14	CXCL10		0.00234	1.32e-05	-1.02	BDH2
0.00513	0.000126	2.14	CXCL9		0.00247	1.53e-05	-4.32	BEST2
0.0026	2.15e-05	2.12	AJUBA		0.00339	4.83e-05	-1.4	BEST4
0.01183	0.000669	2.09	CXCL2		0.00526	0.000135	-1.55	BEX2
0.00744	0.000273	2.08	COL1A1		0.0449	0.00582	-1.01	BEX4
0.00831	0.000352	2.06	MMP10		0.00503	0.000122	-1.63	BMP5
0.00595	0.00017	2.06	TMPRSS3		0.04739	0.0063	-1.9	BRINP3
0.00431	8.53e-05	2.04	ADAMTS2		0.00846	0.000363	-1.03	BTNL8
0.01143	0.000626	2.04	EGFL6		0.00336	4.63e-05	-1.05	C10orf99
0.00693	0.000236	2.02	ADAM12		0.0449	0.00582	-1.17	C16orf89
0.00631	0.000191	2.02	CYP4X1		0.03408	0.00383	-2.2	C1orf115
0.00505	0.000123	2.02	GDF15		0.00891	0.000399	-1.02	C1orf210
0.01327	0.000823	2.01	CA9		0.00165	2.71e-07	-1.08	C1QTNF7
0.0048	0.000111	2.01	IL11		0.00755	0.000282	-2.52	C2orf40
0.02749	0.00273	2.01	PROK2		0.00354	5.28e-05	-2.18	C2orf88
0.00503	0.000121	2	OLR1		0.00707	0.000245	-1.51	C7
0.00765	0.000289	1.96	LCN2		0.00827	0.000349	-1.26	C7orf31
0.03508	0.004	1.94	DUOX2		0.00336	4.61e-05	-1.67	CA1
0.01267	0.000752	1.92	GZMB		0.01119	0.000602	-1.73	CA2
0.00811	0.000337	1.92	OSM		0.01311	0.000804	-1.71	CA4
0.00786	0.000317	1.92	PTGS2		0.02433	0.00227	-2.2	CA7
0.01902	0.00153	1.9	HS6ST2		0.02148	0.00186	-2.25	CAMK2N1
0.00327	4.33e-05	1.9	SLCO4A1		0.00183	4.57e-06	-1.32	CAPN13
0.00172	1.93e-06	1.89	LRP8		0.00253	2.01e-05	-1.27	CCL15-CCL14
0.00172	2.17e-06	1.86	ARNTL2		0.0045	9.35e-05	-1.05	CCL23
0.00396	6.71e-05	1.86	S100A2		0.02685	0.00264	-1.32	CCL28
0.00853	0.000368	1.86	VSNL1		0.00967	0.000463	-2.33	CCR10
0.00264	2.25e-05	1.85	PCSK9		0.00842	0.000359	-2.07	CD163L1
0.00172	1.72e-06	1.84	SLC7A5		0.00456	9.61e-05	-2.21	CD177
0.0062	0.000185	1.8	FAP		0.00966	0.000461	-2.25	CD36
0.0108	0.00057	1.8	SLC28A3		0.00172	5.83e-07	-1.37	CDH19
0.01188	0.000673	1.78	LOC100129518		0.00368	5.72e-05	-4.23	CDHR2
0.00435	8.67e-05	1.76	CCL3L3		0.01348	0.000848	-1.7	CDHR5
0.00393	6.63e-05	1.76	PLEKHS1		0.00264	2.28e-05	-3.26	CDKN2B
0.00249	1.79e-05	1.76	SMKR1		0.00287	2.94e-05	-4.03	CDKN2B-AS1
0.00466	0.0001	1.76	STC1		0.00607	0.000178	-1.11	CEACAM1
0.01077	0.000567	1.75	BMP7		0.01556	0.00108	-1.02	CEACAM7
0.00172	2.18e-06	1.74	SCD		0.01361	0.000863	-1.21	CES2
0.00419	8.04e-05	1.73	PSAT1		0.04999	0.00684	-1.39	CES3
0.00666	0.000216	1.72	GRHL1		0.00398	6.89e-05	-1.21	CFD
0.02356	0.00215	1.71	CXCL6		0.00955	0.000453	-1.1	CGN
0.00478	0.000107	1.7	SLC7A11		0.0067	0.000218	-1.13	CHGA
0.00653	0.000205	1.69	BGN		0.03172	0.00343	-1.19	CHGB
0.00658	0.00021	1.69	CLEC5A		0.03674	0.0043	-1.35	CHODL
0.00817	0.000342	1.69	IL1A		0.01441	0.00095	-1.02	CHP2
0.00311	3.65e-05	1.69	SRPX2		0.00183	4.55e-06	-1.92	CHRDL1
0.00141	9.63e-08	1.69	TIMP1		0.00443	9.02e-05	-2.92	CHRNA3
0.00718	0.000253	1.68	KLK6		0.02118	0.00181	-1.21	CKB
0.01509	0.00103	1.67	AQP9		0.02538	0.00241	-1.3	CLCA4
0.00479	0.000108	1.67	BACE2		0.01165	0.000648	-1.69	CLDN23
0.0137	0.000872	1.66	IBSP		0.03002	0.00314	-1.73	CLDN8
0.00172	2.94e-06	1.65	AP1S3		0.01679	0.00124	-1.07	CLEC10A
0.02503	0.00237	1.65	BCL2A1		0.00957	0.000455	-1.02	CLIC5
0.00513	0.000127	1.65	E2F7		0.0102	0.000517	-1.09	CLMN
0.00175	3.42e-06	1.63	S100P		0.00756	0.000282	-2.03	CLSTN2
0.00468	0.000102	1.63	SULF1		0.01325	0.000822	-1.13	CMAHP
0.00479	0.000108	1.61	IDO1		0.02652	0.00259	-1.03	CNNM2
0.04354	0.00556	1.61	SFRP4		0.00719	0.000254	-1.17	CNR1
0.01347	0.000845	1.6	RNF183		0.01718	0.00128	-1.3	CNTN1
0.00275	2.5e-05	1.59	MKI67		0.01304	0.000794	-2.32	CNTN3
0.00593	0.000167	1.58	RTEL1-TNFRSF6B		0.00604	0.000175	-2.55	CNTN4
0.00239	1.38e-05	1.58	TEAD4		0.00673	0.000222	-3.05	COL14A1
0.00505	0.000123	1.57	MCM10		0.008	0.00033	-1.35	COL4A5
0.01978	0.00163	1.57	SERPINB2		0.01181	0.000667	-1.38	COL4A6
0.02507	0.00237	1.57	TFAP2A		0.00786	0.000316	-1.5	COLEC12
0.04478	0.0058	1.57	THBS2		0.0063	0.00019	-1.15	CP
0.00584	0.000162	1.56	ANLN		0.00628	0.000188	-1.67	CPED1
0.03034	0.00319	1.56	FABP6		0.01539	0.00106	-1.04	CPM
0.00596	0.000171	1.56	GPR84		0.00982	0.00048	-1.82	CPNE8
0.0118	0.000665	1.55	ANOS1		0.01407	0.000906	-1.82	CR2
0.0057	0.000155	1.55	COL1A2		0.01173	0.000659	-1.31	CWH43
0.01344	0.000841	1.55	MME		0.00215	8.73e-06	-3.19	CXCL12
0.00445	9.18e-05	1.55	SLC6A6		0.01635	0.00118	-1.94	CXCL14
0.01926	0.00156	1.54	FCGR3B		0.04692	0.00621	-1.04	CYCS
0.03388	0.00379	1.54	PI3		0.02149	0.00186	-1.24	DCLK1
0.00351	5.16e-05	1.53	PHLDA1		0.0057	0.000155	-4.46	DEFB1
0.00479	0.000108	1.52	LOC101928195		0.00403	7.17e-05	-1.83	DENND2A
0.00249	1.79e-05	1.51	ENC1		0.00453	9.51e-05	-1.88	DHRS11
0.00444	9.05e-05	1.49	CCL4		0.01476	0.000991	-3.33	DHRS9
0.03717	0.00438	1.49	COL8A1		0.00966	0.000461	-1.18	DNASE1L3
0.03121	0.00335	1.48	AZGP1		0.01039	0.000535	-1.15	DPP10
0.01457	0.000965	1.48	COL12A1		0.01983	0.00163	-1.04	DPP10-AS1
0.02799	0.00282	1.48	TNFAIP6		0.00193	5.92e-06	-1.02	DRAIC
0.00451	9.42e-05	1.47	ADAMTS12		0.02261	0.00201	-1.11	ECI2
0.00246	1.51e-05	1.47	DDIT4		0.0089	0.000397	-1.16	EDIL3
0.01916	0.00155	1.47	RASSF10		0.01873	0.00149	-1.27	EDN3
0.01367	0.000869	1.47	RNA45S5		0.02392	0.00221	-1.17	EDNRB
0.00368	5.74e-05	1.46	BICD1		0.00172	1.84e-06	-2.84	EFHC2
0.00793	0.000323	1.46	EVA1A		0.00172	2.25e-06	-1.06	ENPP3
0.02146	0.00185	1.46	FPR2		0.00207	7.39e-06	-1.71	ENPP6
0.00818	0.000344	1.45	SERPINE1		0.01953	0.0016	-1.34	ENTPD5
0.00519	0.00013	1.45	TRIB3		0.00249	1.62e-05	-1.85	EPB41L3
0.00285	2.81e-05	1.45	UHRF1		0.00187	4.79e-06	-1.51	EPB41L4B
0.03946	0.00483	1.44	LGR5		0.03572	0.00412	-1.11	EPHA7
0.00183	3.91e-06	1.43	CD44		0.01111	0.000596	-1.24	EPHX2
0.00349	5.07e-05	1.43	IFI6		0.01115	0.000599	-1.39	ETFDH
0.00644	0.000199	1.43	STC2		0.00381	6.18e-05	-1.86	EXOSC7
0.00359	5.42e-05	1.42	HELLS		0.03097	0.0033	-1.15	EYA2
0.00259	2.12e-05	1.42	HOMER1		0.00856	0.000372	-1.17	F13A1
0.0039	6.49e-05	1.41	CDC6		0.00759	0.000285	-1.4	FABP4
0.00795	0.000325	1.41	LEMD1		0.00753	0.00028	-1.41	FAM13C
0.01014	0.000511	1.41	TNFSF9		0.00789	0.00032	-1.41	FAM150B
0.00992	0.000492	1.41	TRIP13		0.01906	0.00153	-1.25	FAM189A1
0.00714	0.000251	1.4	ARG2		0.04051	0.00502	-1.04	FBLN1
0.00487	0.000115	1.4	C4BPB		0.01407	0.000906	-2.31	FCER1A
0.00787	0.000318	1.4	DHRS2		0.01355	0.000855	-2.33	FGF13
0.01007	0.000506	1.39	BLACAT1		0.01435	0.000945	-1.91	FHL1
0.00595	0.00017	1.39	NEBL		0.03004	0.00315	-1.42	FKBP1A-SDCBP2
0.0185	0.00145	1.39	NFE2L3		0.04	0.00493	-1.44	FKBP1B
0.00811	0.000337	1.38	LIPG		0.00264	2.27e-05	-1.06	FLJ22763
0.0117	0.000654	1.38	MMP12		0.00311	3.65e-05	-1.2	FMO4
0.02745	0.00273	1.38	PIWIL1		0.01934	0.00157	-1.15	FMO5
0.00172	1.95e-06	1.38	PLA1A		0.00663	0.000214	-1.72	FOLR2
0.00456	9.65e-05	1.38	PMAIP1		0.00865	0.000378	-1.19	FOXF2
0.00903	0.000409	1.38	SIM2		0.00198	6.35e-06	-1.98	FUCA1
0.01653	0.0012	1.37	GAD1		0.00988	0.000485	-2.05	FXYD3
0.00407	7.5e-05	1.37	POLR3G		0.01074	0.000565	-2.24	GATM
0.00306	3.51e-05	1.36	CDC25B		0.01006	0.000505	-2.27	GBA3
0.00909	0.000417	1.36	KIF14		0.01181	0.000667	-2.38	GCG
0.00189	4.87e-06	1.36	KIF26B		0.02301	0.00207	-1.41	GCNT2
0.04591	0.00602	1.36	SDR16C5		0.03959	0.00486	-1.26	GDPD3
0.00286	2.91e-05	1.35	FRMD5		0.01053	0.000547	-1.27	GFRA1
0.00609	0.00018	1.35	TRIM7		0.00615	0.000182	-1.04	GGTA1P
0.00175	3.48e-06	1.34	CCNO		0.00375	6.01e-05	-1.2	GHR
0.02324	0.0021	1.34	MSLN		0.01933	0.00157	-1.98	GPAT3
0.00693	0.000236	1.34	PDPN		0.00332	4.45e-05	-1.17	GPM6B
0.00317	3.93e-05	1.34	SQLE		0.00779	0.000308	-1.34	GPR34
0.00403	7.13e-05	1.33	CEP55		0.00688	0.000232	-1.5	GPX3
0.03147	0.00339	1.33	G0S2		0.00299	3.26e-05	-2.18	GREM2
0.00627	0.000187	1.32	GALNT6		0.00218	9.75e-06	-1.13	GSTA1
0.01172	0.000658	1.32	KLK11		0.00664	0.000214	-1.06	GUCA2A
0.00306	3.51e-05	1.32	LEF1		0.01081	0.000572	-1.15	GUCA2B
0.02004	0.00166	1.32	SEMG1		0.0067	0.000219	-1.52	HAPLN1
0.01009	0.000508	1.31	KLK7		0.00774	0.0003	-1.39	HDAC9
0.01105	0.000591	1.31	MCEMP1		0.00649	0.000203	-1.5	HHIP
0.02209	0.00194	1.31	MSX1		0.00679	0.000225	-1.5	HHLA2
0.0192	0.00155	1.31	PRRX1		0.01415	0.000919	-1.02	HIGD1A
0.00774	0.0003	1.31	TNFSF15		0.01167	0.00065	-1.1	HIST1H2BD
0.00859	0.000374	1.31	ULBP2		0.04053	0.00503	-1.88	HIST1H3E
0.00561	0.00015	1.3	EIF5A2		0.00223	1.16e-05	-1.3	HMGCS2
0.02117	0.00181	1.3	IL24		0.00305	3.44e-05	-1.04	HPGD
0.0031	3.59e-05	1.3	RAD54B		0.00419	8e-05	-1.04	HPGDS
0.00645	0.0002	1.29	CFB		0.00426	8.37e-05	-2.1	HRCT1
0.01026	0.000524	1.29	WNT2		0.00672	0.00022	-1.64	HSD11B2
0.0067	0.000218	1.28	FCGR1CP		0.00231	1.27e-05	-2.09	HSD17B2
0.0071	0.000247	1.28	PLAU		0.02444	0.00228	-1.89	HSD3B2
0.00193	5.27e-06	1.28	TGFBI		0.02021	0.00169	-1.14	HSPB3
0.03472	0.00395	1.27	HSPA4L		0.00172	6.01e-07	-2.4	HTR4
0.02231	0.00197	1.27	PLPP4		0.01801	0.00139	-1.06	IGF1
0.00893	0.000401	1.27	SLC4A11		0.00663	0.000213	-1.16	IGH
0.0078	0.00031	1.27	TNFRSF11B		0.00906	0.000414	-1.18	IGHA2
0.01894	0.00152	1.27	TWIST1		0.01032	0.000529	-1.44	IGLJ3
0.02454	0.0023	1.26	CDK6		0.04876	0.00658	-1.1	IGLL5
0.00658	0.000209	1.25	MND1		0.04952	0.00675	-1.21	IL6R
0.02062	0.00174	1.25	NOX4		0.04278	0.00543	-1.23	ISX
0.01584	0.00111	1.25	PDE10A		0.00985	0.000482	-1.51	ITGA8
0.00845	0.000362	1.25	RRM2		0.0117	0.000654	-1.83	ITIH5
0.02365	0.00217	1.25	SP5		0.02024	0.00169	-1.21	ITM2A
0.00305	3.42e-05	1.24	CDC45		0.00391	6.57e-05	-1.22	JAM2
0.00264	2.28e-05	1.24	FANCI		0.01861	0.00147	-1.54	JCHAIN
0.03638	0.00423	1.24	SERPINA1		0.00193	5.46e-06	-1.3	KCNIP4
0.00834	0.000354	1.23	BUB1		0.00391	6.56e-05	-1.75	KIAA2022
0.00403	7.19e-05	1.23	ETV7		0.00292	3.12e-05	-1.05	KLF4
0.02363	0.00216	1.23	SHISA2		0.00311	3.67e-05	-1.76	KLHL34
0.00311	3.64e-05	1.22	APOL1		0.00655	0.000208	-1.01	KRT24
0.0099	0.000487	1.22	CFI		0.03741	0.00442	-1.19	LAMA1
0.00355	5.33e-05	1.22	DGAT2		0.006	0.000173	-1.05	LDHD
0.02241	0.00198	1.22	LOC101928100		0.00462	9.87e-05	-1.07	LEPROT
0.00281	2.68e-05	1.22	UBE2S		0.00247	1.56e-05	-2.56	LGALS2
0.00288	3.01e-05	1.21	ATAD2		0.00244	1.48e-05	-2.82	LGI1
0.00264	2.28e-05	1.21	OAS2		0.0122	0.000703	-3.61	LIFR
0.01111	0.000596	1.2	FCGR1B		0.00323	4.13e-05	-2.02	LINC00483
0.00669	0.000217	1.2	KIF23		0.01753	0.00133	-1.26	LINC01082
0.00776	0.000304	1.2	LOXL2		0.03065	0.00324	-1.09	LINC01133
0.00212	8.31e-06	1.2	LRRC8E		0.00249	1.86e-05	-1.44	LINC01140
0.00315	3.8e-05	1.2	MORC4		0.00359	5.46e-05	-2.07	LOC100506558
0.00595	0.00017	1.2	SHCBP1		0.01168	0.000652	-1.21	LOC100652777
0.00249	1.64e-05	1.2	WARS		0.04915	0.00666	-1.16	LOC101929272
0.00558	0.000148	1.19	DTL		0.0495	0.00674	-1.54	LOC101929340
0.00518	0.000129	1.19	EXO1		0.00689	0.000232	-1.06	LOC101930400
0.01588	0.00112	1.19	IL13RA2		0.00315	3.77e-05	-1.28	LOC101930404
0.01356	0.000857	1.19	KIF20A		0.00305	3.45e-05	-1.55	LOC102724156
0.00426	8.36e-05	1.19	LAMP3		0.00311	3.68e-05	-1.85	LOC143286
0.00873	0.000386	1.19	LOC106146153		0.00231	1.26e-05	-2.04	LOC339166
0.0025	1.92e-05	1.19	SLC9A7		0.00218	9.46e-06	-2.76	LOC727916
0.00218	9.97e-06	1.18	ANXA3		0.02072	0.00175	-1.6	LPAR1
0.00368	5.73e-05	1.18	AUNIP		0.0048	0.000111	-3.42	LRMP
0.00958	0.000456	1.18	CTLA4		0.00477	0.000107	-3.07	LRRC19
0.012	0.000684	1.18	DLGAP5		0.0097	0.000468	-1.18	LRRC31
0.00601	0.000173	1.18	KRT7		0.00906	0.000413	-1.55	LRRC66
0.00979	0.000478	1.18	MELTF		0.00878	0.000389	-1.57	LRRN3
0.0099	0.000487	1.18	STAT1		0.02833	0.00287	-1.01	LYPD8
0.00987	0.000484	1.17	CBX2		0.00921	0.000425	-1.64	LYVE1
0.00755	0.000282	1.17	CCNA2		0.01083	0.000575	-1.23	MAF
0.00172	1.09e-06	1.17	KDELR3		0.00307	3.54e-05	-1.45	MAGI2
0.00733	0.000265	1.17	TNS4		0.01596	0.00113	-1.03	MAMDC2
0.00466	0.000101	1.16	CD55		0.01044	0.000538	-1.13	MAOA
0.01051	0.000545	1.16	DDIAS		0.00884	0.000392	-1.8	MB
0.0025	1.95e-05	1.16	MIR7112		0.01709	0.00127	-1.98	MEF2C
0.01533	0.00106	1.16	PPM1H		0.01415	0.000918	-1.56	MEIS3P1
0.00611	0.00018	1.15	MFAP2		0.01101	0.000587	-1.63	MEP1A
0.00496	0.000119	1.15	PPAT		0.01197	0.000682	-1.63	MEP1B
0.00175	3.34e-06	1.15	PRR7		0.01254	0.000739	-1.71	METTL7A
0.0073	0.000262	1.14	COL4A1		0.00426	8.38e-05	-1.69	MFAP4
0.00438	8.88e-05	1.14	FFAR2		0.01233	0.000718	-1.07	MFAP5
0.00474	0.000105	1.14	KIF18A		0.01058	0.000551	-1.65	MIER3
0.01415	0.000917	1.14	MET		0.0073	0.000263	-2.43	MIR22
0.00594	0.000169	1.13	CDK1		0.00825	0.000348	-2.1	MIR29C
0.01847	0.00145	1.13	COMP		0.02054	0.00173	-1.44	MIR4680
0.03784	0.00451	1.13	FPR1		0.00502	0.000121	-1.18	MMP28
0.00925	0.000429	1.13	MMP9		0.00445	9.14e-05	-1.01	MMRN1
0.00755	0.000282	1.13	NCAPG		0.00405	7.38e-05	-1.59	MOGAT2
0.00234	1.29e-05	1.13	NDUFC2-KCTD14		0.00371	5.81e-05	-1.63	MPEG1
0.02752	0.00274	1.13	SLC2A14		0.00249	1.83e-05	-2.31	MS4A12
0.00905	0.000412	1.13	TNNT1		0.01339	0.000836	-1.51	MST1L
0.00738	0.000269	1.13	ZAK		0.02986	0.00312	-1.12	MT1F
0.00726	0.000259	1.12	BRCA2		0.04377	0.00561	-1.17	MT1M
0.00905	0.000412	1.12	CCNB1		0.03244	0.00355	-1.13	MXI1
0.01259	0.000744	1.12	CELSR1		0.00718	0.000253	-1.14	MYH11
0.01189	0.000674	1.12	ECT2		0.00774	0.000298	-1.28	MYO1A
0.00726	0.000259	1.12	ERO1A		0.01598	0.00113	-2.02	MYOC
0.03005	0.00315	1.12	SLC2A3		0.00451	9.37e-05	-1.21	MYOT
0.03747	0.00443	1.11	BAMBI		0.00397	6.79e-05	-1.35	NAAA
0.00845	0.000362	1.11	FAM83D		0.02958	0.00308	-1.02	NAP1L2
0.00588	0.000164	1.11	GNA15		0.02269	0.00202	-1.18	NAT2
0.00205	7.04e-06	1.11	LPCAT1		0.01072	0.000563	-1.14	NCAM1
0.01281	0.000768	1.1	NUF2		0.00785	0.000314	-1.36	NEDD4L
0.01295	0.000784	1.1	OLFML2B		0.04192	0.00528	-1.15	NEGR1
0.00172	1.21e-06	1.1	S100A11		0.01624	0.00116	-1.46	NEUROD1
0.04435	0.00571	1.1	SFTA2		0.04379	0.00561	-1.41	NFASC
0.00658	0.00021	1.09	BIRC5		0.00576	0.000158	-1.72	NKX2-3
0.01753	0.00133	1.09	CHEK1		0.00955	0.000451	-1.2	NLGN4X
0.03222	0.00352	1.09	HILPDA		0.00185	4.71e-06	-1.28	NOVA1
0.00634	0.000192	1.09	OSBPL3		0.00635	0.000194	-1.17	NPY1R
0.04026	0.00498	1.09	RGS16		0.00628	0.000189	-2.01	NPY6R
0.00218	9.5e-06	1.08	DNAJC10		0.00287	2.95e-05	-1.35	NR1H4
0.04715	0.00625	1.08	KCNJ15		0.01685	0.00124	-1.04	NR3C2
0.01782	0.00137	1.08	MOCOS		0.03323	0.00369	-1.54	NR5A2
0.00452	9.46e-05	1.08	MYEOV		0.0128	0.000767	-1.34	NRXN1
0.0097	0.000468	1.08	THY1		0.00333	4.5e-05	-1.31	NXPE1
0.02683	0.00263	1.08	TPX2		0.00249	1.85e-05	-2.06	NXPE4
0.00806	0.000333	1.07	ACSL1		0.00254	2.03e-05	-2.11	OGN
0.00285	2.83e-05	1.07	CTPS1		0.00687	0.00023	-1.67	OLMALINC
0.00286	2.91e-05	1.07	FXYD5		0.00218	9.54e-06	-1.78	OMD
0.01431	0.000941	1.07	PDZK1IP1		0.00589	0.000165	-1.25	OPN3
0.00198	6.55e-06	1.07	RIPK2		0.00288	3e-05	-1.16	OTC
0.02323	0.0021	1.07	SOX9		0.00971	0.000469	-1.41	P2RY1
0.0035	5.1e-05	1.07	TMEM158		0.04995	0.00683	-1.21	P2RY12
0.03514	0.00402	1.06	CADPS		0.01308	0.000799	-1.32	P2RY14
0.02897	0.00298	1.06	CD274		0.00193	5.66e-06	-1.31	PADI2
0.00803	0.000332	1.06	DUSP14		0.00197	6.16e-06	-1.14	PAQR5
0.02114	0.00181	1.06	IFNG		0.00479	0.000109	-1.2	PBLD
0.01214	0.000698	1.06	KNL1		0.0048	0.000111	-1.28	PCDH19
0.00469	0.000102	1.06	PRC1		0.00854	0.000369	-1.28	PCK1
0.00183	4.61e-06	1.06	TFR2		0.0035	5.09e-05	-1.29	PCOLCE2
0.00351	5.18e-05	1.06	TNFRSF12A		0.00526	0.000136	-1.12	PDE3A
0.01811	0.0014	1.06	UBE2C		0.00172	2.12e-06	-1.88	PDE5A
0.01255	0.00074	1.05	CDCA2		0.00405	7.4e-05	-1.22	PDE6A
0.01699	0.00126	1.05	FOXM1		0.00278	2.57e-05	-1.22	PDE7B
0.00967	0.000464	1.05	LOC101927746		0.00523	0.000134	-1.14	PDE9A
0.03846	0.00463	1.05	LOC101928916		0.004	7.04e-05	-2.23	PDGFD
0.00466	0.000101	1.05	MAD2L1		0.02911	0.003	-1.07	PDK4
0.00888	0.000396	1.05	NEK2		0.01416	0.000921	-1.15	PHLPP2
0.00172	1.78e-06	1.05	NOLC1		0.00744	0.000273	-1.01	PIGR
0.00403	7.18e-05	1.05	OAS3		0.01938	0.00158	-2.4	PIGZ
0.01597	0.00113	1.05	PCDH17		0.01483	0.001	-1.54	PIR-FIGF
0.00809	0.000335	1.05	RFC3		0.01321	0.000815	-1.83	PKIB
0.00776	0.000304	1.05	RPL22L1		0.00306	3.5e-05	-1.11	PLAC9
0.00992	0.000491	1.05	TAF1A		0.0021	7.9e-06	-1.12	PLCE1
0.00634	0.000193	1.05	WDR4		0.00404	7.33e-05	-3.08	PLCG2
0.02391	0.00221	1.04	ARSJ		0.0173	0.0013	-1.02	PLP1
0.00513	0.000126	1.04	CDCA5		0.01083	0.000575	-1.11	PLPP1
0.01837	0.00144	1.04	COL5A2		0.00955	0.000452	-1.15	PNLIPRP2
0.01646	0.00119	1.04	EDAR		0.01879	0.0015	-1.32	POU2AF1
0.00375	6.01e-05	1.04	ENO1		0.00249	1.65e-05	-1.02	PP7080
0.02441	0.00228	1.04	F2RL2		0.00774	0.000298	-1.03	PPID
0.01951	0.00159	1.04	KIAA0895		0.00513	0.000127	-2.33	PPP1R14A
0.00498	0.00012	1.04	PHF19		0.00483	0.000113	-1.9	PPP1R14D
0.02843	0.00289	1.04	PPP2R2C		0.00193	5.26e-06	-1.38	PPP2R3A
0.00218	9.35e-06	1.04	SHMT2		0.00817	0.000342	-1.15	PRAP1
0.01425	0.000931	1.04	MIR1908		0.0312	0.00334	-1.49	PRIMA1
0.00317	3.86e-05	1.03	AURKA		0.02791	0.00281	-1.7	PRKACB
0.00353	5.25e-05	1.03	CGREF1		0.00219	1.13e-05	-1.21	PTGDR
0.0273	0.0027	1.03	GBP5		0.00249	1.88e-05	-1.21	PTN
0.00279	2.64e-05	1.03	GLS2		0.00206	7.27e-06	-1.23	PTPRH
0.01257	0.000742	1.03	GRAMD2		0.00218	1.03e-05	-1.39	PTPRR
0.01004	0.000503	1.03	HECW2		0.00776	0.000304	-1.15	PWAR6
0.00468	0.000102	1.03	KIF2C		0.01165	0.000648	-1.13	PYY
0.00321	4.03e-05	1.03	LOC101930489		0.00317	3.93e-05	-1.06	RBM24
0.00249	1.67e-05	1.03	MSI2		0.00436	8.79e-05	-1.15	RBMS3
0.01966	0.00161	1.03	PF4		0.00465	0.0001	-1.15	RCAN2
0.00559	0.000148	1.03	SORD		0.00419	8.05e-05	-1.26	RERGL
0.00738	0.000269	1.02	CDKN2A		0.02901	0.00299	-1.18	RGS13
0.01025	0.000524	1.02	FSCN1		0.02168	0.00189	-1.27	RHOU
0.01939	0.00158	1.02	GPT2		0.01607	0.00114	-1.51	RMDN2
0.02352	0.00214	1.02	GTSE1		0.02901	0.00299	-1.31	RPS6KA6
0.00691	0.000235	1.02	JPH1		0.02367	0.00217	-1.4	RSPO2
0.00247	1.55e-05	1.02	MTHFD2		0.01	0.000498	-1.01	RUNDC3B
0.00172	2.64e-06	1.02	NME1		0.00513	0.000127	-4.45	SAMD13
0.00172	1.01e-06	1.02	NPM1		0.00747	0.000276	-1.32	SATB2-AS1
0.00951	0.000448	1.02	PMEPA1		0.01974	0.00162	-1.28	SCARA5
0.01323	0.000817	1.02	SLC35F6		0.01287	0.000775	-2.44	SCG2
0.03631	0.00422	1.01	C5orf46		0.00198	6.49e-06	-1.08	SCGB2A1
0.00702	0.000241	1.01	CSE1L		0.04473	0.00579	-1.37	SCGN
0.00495	0.000118	1.01	F12		0.00815	0.000339	-1.4	SCIN
0.02674	0.00262	1.01	HSPA6		0.00864	0.000377	-1.18	SCN3A
0.00639	0.000196	1.01	INSIG1		0.01894	0.00152	-1.63	SCN4B
0.03077	0.00326	1.01	MIR675		0.0194	0.00158	-1.14	SCN7A
0.00193	5.41e-06	1.01	POP1		0.0099	0.000488	-1.16	SCN9A
0.00371	5.87e-05	1.01	RNASEH2A		0.00687	0.000231	-1.75	SCNN1B
0.0129	0.000778	1.01	SLC11A1		0.01822	0.00142	-1.5	SCUBE2
0.00183	4.58e-06	1.01	WDR54		0.02779	0.00279	-1.03	SDPR
0.03077	0.00326	1.01	MIR675		0.01871	0.00148	-1.29	SELENBP1
0.00218	1.05e-05	1	USP18		0.00604	0.000176	-1.15	SEMA6A
					0.01254	0.000738	-1.52	SEMA6D
					0.01184	0.00067	-1.71	SEPP1
					0.00774	0.000299	-1.46	SETBP1
					0.01311	0.000802	-1.04	SFRP1
					0.00247	1.54e-05	-2.01	SGK2
					0.03717	0.00438	-1.03	SHISA3
					0.01789	0.00138	-1.34	SI
					0.0248	0.00233	-1.58	SLC13A2
					0.03549	0.00409	-1.08	SLC16A9
					0.02064	0.00174	-1.83	SLC17A4
					0.02165	0.00188	-1.92	SLC22A23
					0.00513	0.000126	-1.5	SLC22A5
					0.00286	2.87e-05	-1.42	SLC23A1
					0.00311	3.67e-05	-1.47	SLC23A3
					0.00786	0.000316	-1.73	SLC25A20
					0.03166	0.00342	-1.62	SLC25A25-AS1
					0.01658	0.00121	-1.74	SLC25A34
					0.00403	7.15e-05	-3.15	SLC26A2
					0.01207	0.00069	-2.4	SLC26A3
					0.00972	0.000471	-2.75	SLC30A10
					0.00249	1.81e-05	-1.78	SLC38A4
					0.03408	0.00383	-1.06	SLC39A5
					0.02981	0.00311	-1.1	SLC3A1
					0.00326	4.29e-05	-1.05	SLC4A4
					0.00714	0.00025	-1.22	SLC51A
					0.01119	0.000603	-1.36	SLC51B
					0.00698	0.000239	-1.3	SLX1B-SULT1A4
					0.00381	6.28e-05	-1.55	SMIM14
					0.00522	0.000133	-1.86	SMIM6
					0.01104	0.00059	-1.35	SMPDL3A
					0.00398	6.89e-05	-1.39	SORBS2
					0.0026	2.16e-05	-1.64	SORCS1
					0.00219	1.13e-05	-1.18	SOSTDC1
					0.00972	0.00047	-2.31	SOWAHA
					0.01222	0.000705	-1.8	SPIB
					0.00275	2.5e-05	-1.76	SPINK2
					0.00248	1.59e-05	-1.86	SRI
					0.0248	0.00233	-1.04	SST
					0.0021	7.78e-06	-1.81	STMN2
					0.00281	2.69e-05	-1.14	STOX2
					0.00841	0.000358	-1.86	SULT1A1
					0.00183	3.88e-06	-1.63	SULT1A2
					0.00774	0.0003	-1.31	SULT1B1
					0.00593	0.000168	-1.95	SVOPL
					0.00241	1.43e-05	-1.49	SYNPO2
					0.01456	0.000964	-1.03	TCEA3
					0.00324	4.18e-05	-1.56	TCF21
					0.02003	0.00166	-1.11	TEX11
					0.01344	0.000841	-2.22	TFCP2L1
					0.01463	0.000974	-2.27	THRB
					0.00482	0.000112	-1.49	TINAG
					0.00573	0.000156	-1.34	TINCR
					0.00774	0.000299	-1.4	TLR7
					0.00298	3.24e-05	-1.23	TMCC3
					0.00761	0.000286	-2.5	TMEFF2
					0.00471	0.000104	-1.02	TMEM100
					0.01004	0.000503	-2.47	TMEM110-MUSTN1
					0.01781	0.00136	-1.17	TMEM171
					0.00263	2.21e-05	-2.05	TMEM220
					0.00249	1.85e-05	-1.62	TMEM255A
					0.03133	0.00337	-1.32	TMEM35A
					0.04536	0.00592	-1.13	TMEM37
					0.00273	2.46e-05	-1.07	TMEM56
					0.00175	3.27e-06	-1.24	TMEM72
					0.02183	0.00191	-1.33	TNFRSF17
					0.03702	0.00435	-1.71	TNXB
					0.00553	0.000146	-1.21	TP53INP2
					0.00436	8.77e-05	-1.34	TPH1
					0.00406	7.45e-05	-1.44	TRHDE
					0.03735	0.00441	-1.1	TRIM36
					0.01913	0.00154	-1.23	TRPM6
					0.01634	0.00117	-1.24	TSPAN7
					0.02273	0.00203	-1.35	TTC22
					0.00824	0.000347	-1.02	TTC28
					0.03402	0.00382	-1.3	TUBAL3
					0.0311	0.00332	-1.03	UGT1A1
					0.02864	0.00293	-1.23	UGT1A3
					0.00921	0.000426	-3.38	UGT2A3
					0.01715	0.00128	-1.47	UNC5C
					0.02043	0.00171	-1.07	USP2
					0.01201	0.000685	-1.11	VIP
					0.00323	4.13e-05	-1.29	VLDLR
					0.00272	2.44e-05	-1.67	VSIG2
					0.00776	0.000305	-1.57	VSTM2A
					0.00693	0.000236	-1.01	VWA5A
					0.00141	1.8e-07	-1.53	WDR78
					0.00272	2.44e-05	-1.09	WNT2B
					0.02096	0.00178	-1.36	XDH
					0.00508	0.000124	-1.51	XKR4
					0.00165	2.62e-07	-1.97	ZFP3
					0.00172	5.72e-07	-2.14	ZG16
					0.01725	0.00129	-1.08	ZNF304
					0.0042	8.11e-05	-1.43	ZNF415
					0.00218	1.05e-05	-1.78	ZNF536
					0.00231	1.26e-05	-2.5	ZNF575
					0.00229	1.23e-05	-3.08	ZSCAN18

## Sheet: Sheet4
Common up-regulated DEGs
CEMIP
CEP55
TRIP13
PRC1
SLCO4A1
SOX9
CDK1
CDH3
PPAT
TEAD4
MAD2L1
TPX2
NME1
DLGAP5
FANCI
CCNA2
NFE2L3
CSE1L
DTL
CCNB1
RFC3
NEBL
SCD
AURKA
MMP7
S100A11
CDC25B
ATAD2
MTHFD2
SHMT2
SLC7A5
PSAT1
MMP3
CXCL1
HILPDA
CXCL8
CXCL2
FOXM1
MET
VSNL1
PHLDA1
MMP1
MORC4
STC1
TGFBI
CTPS1
GDF15
TESC
SERPINB5
PLAU
SRPX2
DDIT4
SQLE
DPEP1
COL11A1
TIMP1
ANXA3
FABP6
COL1A1
CFB
BACE2
REG1A
S100P
KRT6B
AZGP1
FAP
REG1B
MMP12
SPP1
SULF1
DUSP4
THBS2

## Sheet: Sheet5
High connectivity degree genes		Hub genes
DPEP1		CEP55
FANCI		TRIP13
NEBL		CDK1
RFC3		TEAD4
PTPN1		MAD2L1
IL17RA		TPX2
CTPS1		NME1
S100P		FANCI
DUSP4		CCNA2
MYD88		CSE1L
LRP1		CCNB1
ESM1		RFC3
BACE2		NEBL
PCGF1		SCD
CCNB1		AURKA
CCNA2		SHMT2
BCAR1		FOXM1
FOXP1		MET
SHMT2		VSNL1
COL1A1		PHLDA1
MAD2L1		CTPS1
CBX4		SERPINB5
BMI1		DDIT4
CBX7		DPEP1
CBX8		COL1A1
TLR4		BACE2
KRT6B		S100P
PHC1		KRT6B
RNF2		DUSP4
CFTR
PHC2
MET
RING1
CBX2
PCGF3
PCGF5
PCGF2
PCGF6
CDC20
MAP2K5
FOXM1
PHLDA1
NME1
AURKA
TPX2
SERPINB5
MIF
KLF4
SCD
LPL
VSNL1
TRIP13
RYBP
MAD2L1BP
CDK1
PAK1
DDIT4
CEP55
TEAD4
F2RL1
HMGB1
RAC1
CD74
CSE1L
HTT

## Sheet: Sheet6
name	value.var	comp
CDH3	0.0212019	1
RERGL	-0.021126	1
TEAD4	0.021016	1
TMEM100	-0.0210084	1
BYSL	0.0209378	1
ADH1B	-0.0208228	1
CEP55	0.0206532	1
METTL7A	-0.0206395	1
KAT2B	-0.0206051	1
PPAT	0.0205439	1
LRP8	0.0205252	1
CDCA4	0.020516	1
S100A11	0.0204628	1
RNASEH2A	0.0204473	1
POLD2	0.0204306	1
PLPP1	-0.0203972	1
TRAP1	0.0203692	1
SCD	0.0203641	1
AQP8	-0.0203298	1
SCGN	-0.0203277	1
LMNB2	0.0203216	1
PUS1	0.0203017	1
TRIP13	0.0202745	1
PLCD1	-0.0202506	1
SLCO4A1	0.0202468	1
SLC7A5	0.0201882	1
SPIB	-0.0201869	1
CEMIP	0.0201795	1
KIF20A	0.0201388	1
SMYD3	0.0201234	1
GUCA2B	-0.0201048	1
CPEB3	-0.0200866	1
PDGFD	-0.0200352	1
MELK	0.0200176	1
PHLPP2	-0.0199892	1
CENPA	0.0199604	1
AURKA	0.0199404	1
SLC30A10	-0.0199272	1
ADCY9	-0.0199217	1
GMPS	0.0199168	1
TRPM6	-0.0199077	1
GSTP1	0.019887	1
CCNA2	0.0198807	1
MCM2	0.0198481	1
NPY	-0.0198458	1
MRPL17	0.0198368	1
CDC25B	0.0198178	1
MAD2L1	0.019816	1
ASPA	-0.0198073	1
BUB1	0.0197994	1
ITM2A	-0.0197945	1
CA7	-0.0197908	1
TMEM147	0.0197862	1
DDX21	0.0197739	1
PRC1	0.0197736	1
MYOT	-0.0197677	1
STMN2	-0.0197587	1
AUNIP	0.0197406	1
MMP7	0.0197391	1
PDE9A	-0.0197292	1
MTHFD1	0.0196959	1
POLR1C	0.0196853	1
AMPD1	-0.0196819	1
MRPS17	0.0196693	1
CFD	-0.0196682	1
DHCR7	0.0196631	1
TEX30	0.0196555	1
CKS2	0.0196541	1
ETV4	0.01965	1
CCNB1	0.0196493	1
NR3C2	-0.0196348	1
CSE1L	0.0196285	1
CDK4	0.0196193	1
MMP3	0.0196172	1
SCUBE2	-0.0196109	1
CDKN3	0.0196103	1
MCM7	0.0196062	1
RUNDC3B	-0.019605	1
RUVBL1	0.0195925	1
TOP2A	0.0195886	1
PRPF4	0.0195878	1
ADGRL3	-0.019587	1
KIF2C	0.0195845	1
SPECC1L	-0.0195749	1
TROAP	0.0195652	1
MCM4	0.0195621	1
NUP37	0.0195529	1
GHR	-0.0195519	1
SF3B3	0.0195437	1
PAQR4	0.0195391	1
SLC26A2	-0.0195318	1
FANCI	0.0195274	1
NUP93	0.0195109	1
TPX2	0.019498	1
TRIB3	0.0194968	1
ARHGAP44	-0.0194797	1
SLC22A5	-0.0194797	1
ABCG2	-0.0194724	1
C10orf2	0.0194706	1
NAAA	-0.0194602	1
PNO1	0.0194586	1
SLC4A4	-0.0194538	1
CENPN	0.0194529	1
PAICS	0.0194432	1
FASN	0.0194412	1
RETSAT	-0.0194374	1
C1orf115	-0.0194358	1
ATAD2	0.0194254	1
APPL2	-0.019425	1
GARS	0.0194232	1
GRAMD3	-0.0194223	1
NHP2	0.0194158	1
ASPM	0.0194154	1
TMEM97	0.0194048	1
SOX9	0.0194045	1
IFRD2	0.0194025	1
PSAT1	0.0193788	1
TKT	0.0193785	1
NAT10	0.0193778	1
SNRPB	0.0193733	1
ABCE1	0.0193536	1
WDR12	0.0193535	1
TCF21	-0.0193499	1
CCT2	0.0193424	1
PYY	-0.0193418	1
FGL2	-0.0193348	1
GPD1L	-0.0193322	1
EEF1E1	0.0193287	1
PAFAH1B3	0.0193251	1
ACADS	-0.0193082	1
SLC25A20	-0.0193044	1
MIF	0.0192874	1
DNMT1	0.0192821	1
DLGAP5	0.0192804	1
EXOSC5	0.0192777	1
GFRA2	-0.019277	1
RFC4	0.0192731	1
DAAM2	-0.0192671	1
NFE2L3	0.0192663	1
DHRS11	-0.0192575	1
TGFBI	0.0192567	1
GUCA2A	-0.0192474	1
CIDEB	-0.0192467	1
GREM2	-0.0192363	1
TSPAN7	-0.0192356	1
KIF14	0.0192343	1
RRP9	0.0192339	1
FXYD1	-0.0192329	1
ITGA2	0.0191989	1
MT1M	-0.0191969	1
ENC1	0.0191929	1
SSRP1	0.0191866	1
MTHFD2	0.0191785	1
DTL	0.019175	1
PLSCR4	-0.0191694	1
VIP	-0.0191663	1
TIMELESS	0.0191655	1
PUS7	0.0191629	1
SLC12A8	0.0191479	1
KRT24	-0.0191461	1
GPX3	-0.0191406	1
PTTG1	0.0191386	1
CKS1B	0.0191364	1
TRAK2	-0.0191285	1
STX12	-0.0191272	1
ATIC	0.0191054	1
PRDX4	0.0191038	1
EXO1	0.0191036	1
TGDS	0.0190982	1
PPA1	0.0190958	1
HJURP	0.0190945	1
ZMIZ1	-0.0190924	1
RFC5	0.019092	1
CDCA3	0.0190877	1
EPB41L3	-0.0190813	1
CHP2	-0.0190781	1
NCAPG	0.0190726	1
KARS	0.0190682	1
GLTP	-0.0190558	1
PDE6A	-0.0190553	1
MS4A12	-0.0190365	1
SCNN1B	-0.019027	1
KIF4A	0.0190067	1
CA4	-0.0189991	1
PDCD11	0.0189952	1
KDM1A	0.0189932	1
ILF2	0.0189927	1
NOP16	0.0189911	1
ADAMDEC1	-0.01898	1
GNG7	-0.0189762	1
PSRC1	0.0189745	1
C1orf112	0.0189706	1
WDR4	0.0189583	1
ABCA5	-0.0189564	1
GEMIN6	0.01893	1
IPO4	0.0189261	1
MET	0.018926	1
DENND5B	-0.0189233	1
ESM1	0.0189126	1
SLCO2A1	-0.0189121	1
PSMB2	0.0189121	1
CHGA	-0.0189079	1
NOLC1	0.0189027	1
KIF20B	0.0188895	1
FTSJ1	0.0188894	1
CHEK1	0.0188857	1
TNFRSF17	-0.0188789	1
CWH43	-0.0188759	1
TTK	0.0188645	1
AHCYL2	-0.0188532	1
RFWD3	0.0188435	1
ASF1B	0.018841	1
PSMD14	0.0188387	1
CDK1	0.0188284	1
KIF11	0.0188209	1
RAD51AP1	0.0188168	1
RBM28	0.0188166	1
KNTC1	0.0188123	1
RRS1	0.0188098	1
NUSAP1	0.0188089	1
KLF4	-0.0188071	1
C7	-0.0188063	1
MCM10	0.0187829	1
SST	-0.0187806	1
ODC1	0.0187801	1
IL10RB	-0.0187651	1
RAD54L	0.018762	1
SNRPF	0.018759	1
IMPDH1	0.0187561	1
FUCA1	-0.0187518	1
MCM3	0.0187433	1
PEX26	-0.0187311	1
POLE2	0.0187292	1
POLR2D	0.0187285	1
C16orf59	0.0187209	1
FNBP1	-0.018719	1
P2RX1	-0.018714	1
DPH2	0.0187109	1
HSD17B2	-0.01871	1
CXCL1	0.0187091	1
CSTF3	0.018702	1
ETFDH	-0.0187014	1
ASUN	0.0186978	1
HACD3	0.0186974	1
IMPDH2	0.018694	1
NMT2	-0.0186889	1
RPP40	0.0186758	1
SETBP1	-0.018673	1
GINS3	0.0186682	1
P2RY14	-0.0186507	1
B3GALT4	-0.0186472	1
BUB1B	0.0186397	1
PXMP2	-0.018624	1
IFITM3	0.0186222	1
GNA11	-0.0186208	1
TEX11	-0.0186176	1
MORC4	0.0186161	1
CKAP2	0.0186118	1
MMP1	0.0186085	1
TUBAL3	-0.0186011	1
PINK1	-0.0185997	1
NOC3L	0.0185993	1
SRM	0.0185984	1
PJA2	-0.0185931	1
CCL23	-0.018591	1
STIL	0.0185896	1
NUP107	0.0185857	1
SMPD1	-0.018584	1
FEZ2	-0.0185832	1
PRDX6	-0.0185786	1
EXOSC8	0.0185636	1
CDT1	0.018562	1
NLGN4X	-0.0185617	1
SNRPC	0.0185525	1
PA2G4	0.018551	1
CHAF1B	0.0185452	1
H2AFZ	0.0185365	1
SLC25A22	0.0185351	1
CBFB	0.0185325	1
AURKB	0.0185192	1
MRPL3	0.0185146	1
ENTPD5	-0.0185087	1
MSH6	0.0185058	1
PGM1	-0.0185024	1
OPTN	-0.0185018	1
NKRF	0.0184858	1
PHLDA1	0.0184819	1
RANGAP1	0.0184766	1
SUN2	-0.0184754	1
CCT4	0.0184729	1
GRPEL1	0.0184717	1
ABCA8	-0.0184622	1
FOXF2	-0.0184576	1
SLC25A15	0.018455	1
EDN3	-0.0184525	1
ALG3	0.018451	1
CDC20	0.0184461	1
TFDP1	0.018445	1
MTFR1	0.0184329	1
CLDN1	0.0184266	1
ASAP3	-0.0184242	1
PACSIN2	-0.0184173	1
NUP62CL	0.0184157	1
KIF15	0.0184139	1
TUBG1	0.0184138	1
SDCCAG3	0.0184036	1
TOMM34	0.0184029	1
DENND2A	-0.018402	1
DHRS9	-0.0184011	1
PBLD	-0.0184002	1
VSNL1	0.0183965	1
PKMYT1	0.0183963	1
PDCD5	0.0183955	1
MYC	0.0183908	1
TK1	0.0183872	1
ITM2C	-0.0183863	1
CNNM2	-0.0183799	1
GSTM5	-0.0183786	1
BEST2	-0.0183682	1
BORA	0.0183639	1
SLC12A2	0.0183638	1
NUP205	0.018354	1
SKP2	0.0183457	1
UBFD1	0.0183444	1
FAM107A	-0.0183441	1
SECISBP2L	-0.0183375	1
SHMT2	0.0183349	1
HSPD1	0.0183339	1
SLC17A4	-0.0183298	1
BMP5	-0.0183164	1
NCAPD3	0.018313	1
LRRN3	-0.0183119	1
CCNO	0.0183116	1
FAM57A	0.0183114	1
RELN	-0.0183084	1
SCIN	-0.018294	1
HEATR1	0.0182929	1
CDCA8	0.018286	1
CELSR3	0.0182847	1
SFRP1	-0.0182783	1
NCOA4	-0.0182724	1
PCBD1	0.0182675	1
LIG1	0.0182674	1
AHCY	0.0182673	1
FARSA	0.0182617	1
SNTB1	0.0182549	1
CDC7	0.0182344	1
LGALS2	-0.0182336	1
HILPDA	0.0182333	1
DAP3	0.0182314	1
CTPS1	0.018226	1
KIAA0101	0.018224	1
HMMR	0.0182239	1
MNAT1	0.0182235	1
CDC123	0.0182225	1
FAM60A	0.0182173	1
TDP2	-0.0182172	1
CDC45	0.0182149	1
TIMP1	0.0182068	1
FOXM1	0.0182067	1
RPN2	0.018196	1
XPO4	0.0181956	1
SLC7A1	0.0181948	1
CEP83	0.0181867	1
DNAJC9	0.0181829	1
TUBB	0.0181822	1
SRPRB	0.018177	1
CLEC10A	-0.018175	1
SNRPA	0.0181708	1
CBX7	-0.0181691	1
NELFCD	0.0181639	1
CENPE	0.0181579	1
LRRC19	-0.0181564	1
IFITM1	0.0181482	1
ANKRD12	-0.0181443	1
CLCA4	-0.0181179	1
FMO4	-0.0181084	1
IFITM2	0.0181021	1
IRAK1	0.018098	1
SSBP2	-0.0180872	1
MT1E	-0.0180841	1
TNFRSF13B	-0.0180754	1
COL4A5	-0.0180739	1
PEG3	-0.0180737	1
CHODL	-0.0180729	1
NIT2	0.0180711	1
CCND1	0.0180662	1
BTD	-0.0180407	1
PALB2	0.01804	1
EPAS1	-0.0180371	1
NDUFA6	-0.0180369	1
ABCA6	-0.0180305	1
NCOA1	-0.0180302	1
E2F3	0.0180281	1
GLMN	0.0180255	1
PTPRH	-0.0180242	1
ADORA3	-0.0180175	1
RRM1	0.0180167	1
POLR3K	0.0180101	1
POP1	0.0180085	1
TESK2	-0.0180084	1
CXCL8	0.0180013	1
PLK4	0.0179879	1
PMP2	-0.0179876	1
SYNCRIP	0.0179843	1
SLC25A23	-0.017978	1
LSM7	0.0179769	1
URB2	0.0179712	1
ADAM28	-0.0179618	1
YPEL5	-0.0179587	1
MGLL	-0.0179564	1
FBL	0.017954	1
TRIM28	0.0179432	1
ASB8	-0.0179417	1
MMP28	-0.0179388	1
NUP62	0.0179383	1
SCAPER	-0.0179359	1
HSP90AB1	0.0179206	1
HPGDS	-0.0179155	1
TESC	0.0179151	1
ZNF536	-0.0179032	1
CA2	-0.0178966	1
MORC2	0.0178949	1
CCNF	0.0178893	1
ACP6	0.0178856	1
ENY2	0.0178708	1
AARS	0.0178683	1
CDHR5	-0.0178677	1
EPHX2	-0.0178637	1
ALPI	-0.0178634	1
CCNB2	0.0178623	1
CLDN8	-0.017861	1
WDYHV1	0.0178558	1
BRCA1	0.0178547	1
CHGB	-0.0178382	1
BZW2	0.0178344	1
SUV39H1	0.0178304	1
HIGD1A	-0.0178254	1
MRTO4	0.0178254	1
THEM6	0.0178219	1
DDX56	0.0178213	1
LONP1	0.0178203	1
TACC3	0.0178127	1
EIF3B	0.0178122	1
NOP14	0.0178019	1
E2F6	0.0177996	1
APRT	0.0177978	1
MAL	-0.0177948	1
YARS	0.017792	1
ENOPH1	0.0177808	1
ALG8	0.0177798	1
ZG16	-0.0177794	1
PRR7	0.0177754	1
JAM2	-0.0177741	1
GRINA	0.0177728	1
EXOSC2	0.0177709	1
SLC46A3	-0.0177503	1
TMEM165	0.0177482	1
TBC1D31	0.0177459	1
SSB	0.0177296	1
CD1D	-0.0177293	1
SOX10	-0.0177264	1
BRIX1	0.0177197	1
RPL29	0.017717	1
CCDC68	-0.0177168	1
ITGA8	-0.0177113	1
SEPP1	-0.0177098	1
PPIH	0.0177084	1
SEMA3G	-0.0176923	1
ACD	0.0176875	1
PBK	0.0176852	1
ARHGAP17	-0.0176819	1
PCID2	0.017668	1
FAM8A1	-0.0176667	1
CDC14A	-0.0176654	1
F13A1	-0.017664	1
SGK1	-0.0176635	1
LAS1L	0.0176541	1
MYO1C	-0.0176538	1
NXT1	0.0176528	1
CYP27A1	-0.0176414	1
DCTD	0.0176329	1
CDC25A	0.0176255	1
IMP4	0.0176123	1
CROT	-0.0176111	1
RAB15	0.017609	1
NAA10	0.0176087	1
POLB	0.0176084	1
PRPH	-0.0176077	1
AKR1B10	-0.0175992	1
RCN2	0.0175973	1
NSDHL	0.0175943	1
POLE3	0.0175942	1
BMS1	0.0175927	1
TLR7	-0.0175927	1
PPP2R3A	-0.0175903	1
PDK2	-0.0175892	1
DTYMK	0.0175882	1
CLIC5	-0.0175849	1
ABHD6	-0.0175848	1
ADD1	-0.0175833	1
TMEM127	-0.0175828	1
BLM	0.0175769	1
FRMD1	-0.0175709	1
ECHDC2	-0.017569	1
PDE2A	-0.0175619	1
PPRC1	0.017561	1
CA1	-0.0175581	1
CFH	-0.0175539	1
TRMT1	0.0175524	1
CHD7	0.0175444	1
HSPH1	0.0175361	1
MTERF3	0.017526	1
JADE3	0.0175231	1
CBX4	0.0175222	1
SLC22A18AS	-0.0175176	1
PCSK2	-0.0175136	1
MFAP4	-0.0175072	1
PLEK2	0.0175071	1
FOLR2	-0.0175051	1
FBXO5	0.0174803	1
C1orf21	-0.0174793	1
VIPR1	-0.0174765	1
APOBR	-0.0174728	1
TBC1D9	-0.0174695	1
MAST2	-0.0174662	1
DHDDS	-0.0174621	1
LIFR	-0.0174592	1
PSME4	0.0174589	1
RABGGTB	0.0174517	1
PRIM1	0.0174482	1
PWP1	0.0174448	1
ENO1	0.0174426	1
PSMB5	0.0174355	1
TRIM27	0.0174337	1
GNL2	0.0174334	1
SCN9A	-0.0174319	1
GEMIN4	0.0174259	1
COMT	0.0174248	1
FANCE	0.0174214	1
GTF3A	0.0174198	1
TSFM	0.0174193	1
STX1A	0.017416	1
ADH1A	-0.0174114	1
BCHE	-0.0174087	1
STC2	0.0173948	1
ARHGEF6	-0.0173925	1
XPO1	0.0173923	1
ANXA3	0.0173879	1
DDIT4	0.0173876	1
CDC25C	0.0173812	1
NUDT1	0.0173801	1
CASP7	-0.0173795	1
SRP72	0.0173785	1
CA12	-0.0173733	1
MORF4L2	0.0173658	1
PRMT3	0.0173647	1
CD177	-0.0173632	1
PSMA3	0.0173546	1
ACO2	-0.0173518	1
WDR18	0.0173404	1
TXNIP	-0.0173403	1
BCAS1	-0.0173333	1
RPAP3	0.0173325	1
PRKG2	-0.0173267	1
UGDH	-0.0173179	1
NUP188	0.0173176	1
CHTOP	0.0173141	1
CD27	-0.0173101	1
POLA2	0.0173092	1
DDX18	0.0173026	1
CLCN2	-0.0173002	1
ELAVL4	-0.0172933	1
MYOM1	-0.0172919	1
RCL1	0.0172862	1
SPAG5	0.0172788	1
SRPK1	0.0172731	1
NMB	0.0172707	1
PRMT5	0.01727	1
SET	0.0172687	1
ZNF593	0.0172655	1
SNRPD2	0.0172583	1
ANPEP	-0.0172507	1
TNFSF10	-0.0172487	1
FAM64A	0.0172445	1
TLR3	-0.0172417	1
PIGZ	-0.0172346	1
STYK1	-0.0172323	1
FEN1	0.0172321	1
PRKDC	0.0172319	1
CCDC69	-0.0172305	1
RHBDF2	0.0172287	1
ETHE1	-0.0172264	1
SH3BP4	0.0172253	1
KIT	-0.017222	1
WDR78	-0.0172211	1
THUMPD2	0.0172207	1
GART	0.0172161	1
SLC35D1	-0.0172157	1
PPP1R14B	0.0172136	1
COLEC12	-0.0172128	1
IRF4	-0.0172108	1
LRMP	-0.0172101	1
PDZD3	-0.0172087	1
PMM1	-0.017207	1
PRPF19	0.0171985	1
GCG	-0.0171943	1
EXOSC7	0.0171939	1
UCHL3	0.0171931	1
ARHGEF18	-0.0171879	1
FRZB	-0.0171842	1
SELENBP1	-0.0171783	1
OPN3	-0.0171775	1
C19orf53	0.017168	1
KPNB1	0.0171672	1
NEDD4L	-0.0171656	1
BTNL3	-0.0171603	1
NMD3	0.0171556	1
NDRG2	-0.0171543	1
GLO1	0.0171476	1
MT1F	-0.0171475	1
PAPSS2	-0.0171471	1
HSPE1	0.0171415	1
PES1	0.0171375	1
ENPP2	-0.0171374	1
BMP2	-0.0171354	1
GBA3	-0.0171346	1
TNFRSF12A	0.0171325	1
KLRB1	-0.017129	1
CAB39	-0.0171277	1
NARS2	0.0171274	1
SND1	0.0171252	1
MPPE1	-0.0171187	1
SLBP	0.0171185	1
NAP1L2	-0.0171113	1
LTBP4	-0.0171041	1
CYLD	-0.0171002	1
NCL	0.01709	1
ADNP	0.0170899	1
LAPTM4B	0.0170866	1
R3HDM1	0.0170792	1
WASL	-0.0170786	1
GPT	-0.0170776	1
GALK1	0.017075	1
PRKCB	-0.0170737	1
CD44	0.0170685	1
THOC6	0.0170685	1
PAXIP1	0.0170596	1
F12	0.0170571	1
GLA	0.017057	1
RPA3	0.0170553	1
POP7	0.0170509	1
MZB1	-0.0170451	1
CNPPD1	-0.0170441	1
EXOSC4	0.0170397	1
DSN1	0.0170394	1
SNRPG	0.0170329	1
GDPD2	-0.0170262	1
TYMS	0.0170255	1
MALL	-0.0170233	1
CADM3	-0.0170175	1
ATP1A2	-0.0170169	1
ZNF239	0.0170147	1
KIF1C	-0.0170085	1
ACADVL	-0.0170077	1
STC1	0.0170054	1
HSD11B2	-0.017005	1
WISP2	-0.0170028	1
YARS2	0.0170027	1
MEP1A	-0.0169976	1
ZBTB22	-0.0169915	1
PTPRR	-0.0169904	1
FHL1	-0.0169805	1
C5orf30	-0.0169801	1
NIP7	0.0169799	1
ZBTB16	-0.0169767	1
FAM63A	-0.0169754	1
RNPS1	0.016972	1
TLE4	-0.016962	1
TPD52L2	0.0169603	1
BUB3	0.0169586	1
CXCL2	0.0169573	1
KDELR3	0.0169554	1
SLC30A4	-0.0169435	1
SRPX	-0.0169242	1
P2RY1	-0.0169104	1
WDR7	-0.0169088	1
SQRDL	-0.0169068	1
GSPT1	0.016906	1
CCL19	-0.0169042	1
APEX1	0.0169006	1
PSMB7	0.0168844	1
OLFM1	-0.0168832	1
CNNM4	-0.0168829	1
ASCL2	0.0168793	1
AOC3	-0.0168786	1
PQLC1	-0.0168776	1
ROGDI	-0.0168767	1
HAPLN1	-0.0168729	1
RGL1	-0.0168705	1
LMO2	-0.0168688	1
CLDN5	-0.0168656	1
NONO	0.0168618	1
NOL11	0.0168574	1
DUSP14	0.0168563	1
CACFD1	-0.016856	1
HGH1	0.0168536	1
MRPL42	0.0168511	1
CCT7	0.0168468	1
GINS2	0.0168463	1
HNRNPR	0.0168448	1
RSRC1	0.016843	1
TIMM9	0.0168422	1
ACSF2	-0.0168415	1
MRGBP	0.0168408	1
PDIA6	0.016837	1
SQLE	0.0168361	1
DNAAF5	0.0168339	1
DPT	-0.0168324	1
SLC36A1	-0.0168319	1
NUP160	0.016826	1
SRSF5	-0.0168228	1
PADI2	-0.0168217	1
POLR2G	0.0168217	1
LIMA1	-0.0168215	1
POLD1	0.0168211	1
RNF10	-0.0168205	1
FABP2	-0.0168144	1
KPNA2	0.0168141	1
NDC1	0.0168069	1
RCC1	0.0168015	1
TBC1D16	0.0168004	1
TCF7L1	-0.016797	1
PRPS1	0.0167954	1
NOC2L	0.0167869	1
ITPKA	-0.0167809	1
LYVE1	-0.0167793	1
ACAA1	-0.0167704	1
TRIAP1	0.0167597	1
MED28	0.0167596	1
PTDSS1	0.0167596	1
CPT2	-0.0167559	1
TRHDE	-0.0167545	1
FXYD3	-0.0167443	1
NUP85	0.0167398	1
LILRB5	-0.0167346	1
MTDH	0.0167341	1
CDK7	0.0167294	1
ADTRP	-0.0167213	1
DMXL1	-0.0167202	1
AZIN1	0.0167184	1
ATP6V0D1	-0.0167089	1
PCOLCE2	-0.0167083	1
ACLY	0.0167033	1
TRMT112	0.0167025	1
SOX4	0.0166984	1
GRAMD1C	-0.0166977	1
SRPX2	0.0166956	1
IGFBP6	-0.0166955	1
VAPA	-0.0166955	1
CTSG	-0.0166953	1
TARBP1	0.0166885	1
UTP18	0.016677	1
MAPK7	-0.0166764	1
TTC27	0.016676	1
KCTD9	-0.0166712	1
MSRA	-0.0166661	1
CDHR2	-0.0166649	1
PCK1	-0.0166639	1
LRFN4	0.016661	1
HYAL3	0.0166538	1
BCAR3	-0.0166498	1
FZD1	-0.0166489	1
MID1IP1	0.0166487	1
HECTD3	-0.0166484	1
USP39	0.0166379	1
DPEP2	-0.016631	1
TMEM140	-0.0166285	1
TIPIN	0.016626	1
MAK16	0.016623	1
ZNF671	-0.0166199	1
NDN	-0.0166187	1
RFC3	0.0166178	1
YEATS4	0.0166164	1
ZPR1	0.0166107	1
UBE2C	0.0166102	1
RPL26L1	0.0166083	1
CTDSP2	-0.0166077	1
C1QBP	0.0166028	1
HDAC2	0.0165992	1
AGK	0.0165972	1
BLOC1S1	-0.0165958	1
MTPAP	0.0165944	1
ERO1A	0.0165909	1
CENPM	0.0165883	1
NOL8	0.016583	1
EIF4A3	0.016582	1
CD160	-0.0165798	1
VRK1	0.0165761	1
MYO9A	-0.0165659	1
MRPL58	0.0165653	1
PFAS	0.0165613	1
NEK2	0.016561	1
DRG1	0.0165559	1
MPHOSPH10	0.0165558	1
LGI1	-0.0165536	1
RIPK2	0.0165506	1
SNAPC4	0.0165486	1
ABHD3	-0.0165471	1
SLC5A6	0.0165431	1
NXPE4	-0.0165419	1
UTP6	0.0165378	1
FOXO1	-0.0165247	1
PPP1R16B	-0.0165214	1
CD36	-0.016519	1
DCLRE1A	0.0165186	1
EPS15	-0.0165185	1
IL6R	-0.0165174	1
RPL12	0.0165162	1
LRRC8E	0.0165159	1
SLC29A2	0.0165086	1
BMP3	-0.0165029	1
DENR	0.0165029	1
ITM2B	-0.0164927	1
MIPEP	0.0164922	1
SRRD	0.016491	1
SGK2	-0.0164882	1
IL10RA	-0.0164881	1
CEACAM1	-0.016481	1
EPB41L4B	-0.0164808	1
CALU	0.0164755	1
PLAU	0.0164751	1
TOMM20	0.0164741	1
CASD1	-0.0164703	1
OIP5	0.0164633	1
PAMR1	-0.0164583	1
ACTL6A	0.0164575	1
MMRN1	-0.0164563	1
SEMA6A	-0.0164455	1
LIPG	0.0164452	1
STAP1	-0.0164407	1
NAALADL1	-0.0164401	1
NTAN1	-0.0164371	1
EVPL	0.016432	1
SPC25	0.0164298	1
PRPF31	0.0164259	1
PAK1IP1	0.016418	1
ADK	0.0164169	1
CRY2	-0.0164128	1
MYOC	-0.0164097	1
CAPN2	-0.0164097	1
CDH19	-0.0164095	1
DEPDC1	0.0164057	1
TOMM40	0.0164022	1
PABPC1	0.0163988	1
LSM5	0.0163914	1
TGIF2	0.0163887	1
LARGE1	-0.0163866	1
UBIAD1	0.0163825	1
ACTR5	0.0163815	1
UGT2A3	-0.0163783	1
MT1H	-0.0163781	1
SUPT16H	0.0163768	1
SMG9	0.0163763	1
CHL1	-0.0163761	1
MEF2C	-0.0163731	1
PLK1	0.0163696	1
GOLT1B	0.0163669	1
GCN1	0.0163653	1
MARCKSL1	0.0163647	1
MAOA	-0.0163643	1
DMD	-0.0163623	1
NCAPD2	0.0163616	1
EXOSC9	0.0163564	1
CEBPB	0.0163558	1
PARM1	-0.0163529	1
RPS21	0.0163478	1
GIMAP6	-0.0163453	1
CGRRF1	-0.0163386	1
FJX1	0.016337	1
CYP4F12	-0.0163335	1
UPF3B	0.0163247	1
TOX	-0.0163184	1
CFB	0.0163161	1
LIF	0.0163158	1
HMGB2	0.0163152	1
WBSCR22	0.016315	1
PSMG1	0.0163106	1
P2RX4	-0.0163048	1
CHAD	-0.0162961	1
EPHB4	0.0162937	1
GTF2F2	0.0162933	1
CCT8	0.0162929	1
OCEL1	-0.0162844	1
OLFML1	-0.0162761	1
CCT6A	0.0162759	1
PDZD8	0.0162754	1
RFK	-0.016274	1
SULT1B1	-0.0162682	1
MKNK2	-0.0162633	1
RBKS	-0.0162601	1
BMP6	-0.01626	1
ABCB1	-0.0162588	1
MCM6	0.0162576	1
BHLHE40	0.016254	1
FAM189A2	-0.0162516	1
PSMB4	0.0162502	1
KLKB1	-0.0162481	1
MPC1	-0.0162456	1
CEACAM7	-0.0162455	1
EMG1	0.0162454	1
GGCT	0.0162372	1
DNAJA3	0.016232	1
PIAS1	-0.0162268	1
DDX39A	0.0162211	1
PSMA5	0.0162208	1
ORC1	0.0162135	1
SDPR	-0.0162092	1
GSTM2	-0.0162075	1
RNF43	0.0161994	1
AEN	0.0161976	1
PDK4	-0.0161904	1
SERBP1	0.0161893	1
GPS2	-0.0161857	1
NUDT21	0.0161844	1
RAD23A	0.016179	1
RBM47	-0.0161788	1
SLC1A5	0.0161756	1
COL14A1	-0.0161739	1
FAM117A	-0.0161731	1
PAM16	0.0161716	1
G6PC3	0.0161707	1
MCM5	0.0161633	1
HIST1H1C	-0.016162	1
DDX10	0.0161585	1
VWA5A	-0.0161558	1
LSM2	0.0161547	1
SYNC	-0.0161535	1
GAPDH	0.0161499	1
HSD17B11	-0.0161494	1
SCARA3	-0.0161486	1
BACE2	0.0161438	1
KCNN3	-0.0161402	1
EPRS	0.0161345	1
CIAPIN1	0.0161328	1
E2F5	0.0161269	1
TTF2	0.0161239	1
C4orf19	-0.0161208	1
DSCR3	-0.0161192	1
RARS	0.0161191	1
MYL6	-0.0161157	1
CD48	-0.016108	1
CKB	-0.0161071	1
PHYH	-0.0161046	1
TMEM50A	-0.0160975	1
TMEM158	0.016097	1
ADRB2	-0.0160923	1
KRCC1	-0.0160829	1
NDC80	0.0160779	1
ACVRL1	-0.0160761	1
SMARCC1	0.0160744	1
HSP90B1	0.0160699	1
MIS18A	0.0160691	1
TSSC1	0.016066	1
RNF11	-0.0160652	1
KIF13B	-0.0160652	1
HDGF	0.0160645	1
TOPBP1	0.0160598	1
ACKR1	-0.0160569	1
MRPS30	0.016052	1
TALDO1	0.0160509	1
CD209	-0.0160504	1
CAMK2N1	-0.0160442	1
CCT5	0.0160368	1
CDK5	0.0160354	1
PTGDR2	-0.0160286	1
ACACB	-0.016021	1
CES2	-0.0160206	1
NAT9	0.0160158	1
SNRPD1	0.0160147	1
ERBIN	-0.016013	1
GABPB1	0.0160104	1
VPREB3	-0.0160075	1
INPP5A	-0.0159992	1
TMEM9B	-0.0159953	1
ZNF350	-0.0159914	1
KIAA0513	-0.0159897	1
RPS7	0.0159887	1
SCG2	-0.0159862	1
SECTM1	-0.0159842	1
WIPF2	-0.0159835	1
MGST3	-0.0159822	1
FABP4	-0.0159808	1
PTGES3	0.0159661	1
FANCG	0.0159585	1
RNF219	0.0159571	1
ZEB2	-0.0159539	1
RCAN2	-0.0159514	1
ARMCX1	-0.0159513	1
MMP10	0.0159502	1
PPP3CB	-0.0159454	1
SMAD7	-0.0159221	1
SMC2	0.0159174	1
ACOT9	0.0159077	1
DCLK1	-0.0159075	1
DIMT1	0.0159038	1
CLNS1A	0.015899	1
EGLN3	-0.0158985	1
SPDL1	0.0158977	1
GAR1	0.015895	1
CHST5	-0.015892	1
MMP11	0.0158884	1
CPQ	-0.0158856	1
KCNK5	-0.0158847	1
MSX1	0.0158789	1
LSM8	0.0158743	1
BTBD3	-0.0158724	1
MAPKAPK3	0.0158716	1
GAP43	-0.0158685	1
TMEM63A	0.0158684	1
MAN1C1	-0.0158669	1
PKIG	-0.0158648	1
MOB3B	-0.0158634	1
STAP2	-0.0158436	1
MRPS2	0.0158394	1
ADH1C	-0.0158368	1
GTSE1	0.0158339	1
ILF3	0.0158318	1
TST	-0.0158311	1
FBLN1	-0.0158309	1
EPHB3	0.0158257	1
NEMP1	0.0158252	1
TOMM70	0.0158234	1
DPEP1	0.0158217	1
ECT2	0.0158196	1
EIF3H	0.0158146	1
CEBPZ	0.0158114	1
PGPEP1	-0.015811	1
FOXF1	-0.0158077	1
TMEM59	-0.0158073	1
NSG1	-0.0158051	1
CDC42BPA	-0.0158011	1
PDE8A	-0.0157954	1
ASCC3	0.0157919	1
SDAD1	0.0157864	1
KCNK3	-0.0157802	1
PDE4D	-0.0157757	1
COA4	0.0157723	1
CAMKMT	0.0157709	1
MKI67	0.0157703	1
S100P	0.0157698	1
MS4A2	-0.0157655	1
C1orf35	0.0157639	1
MAPK3	-0.0157624	1
SEL1L	-0.0157563	1
COLGALT1	0.0157469	1
TDP1	0.0157449	1
MFSD12	0.015744	1
LMBRD1	-0.0157361	1
CAD	0.0157356	1
PPM1A	-0.0157342	1
JOSD1	-0.0157338	1
RABEPK	0.0157286	1
IQGAP2	-0.0157283	1
ITGB3BP	0.0157204	1
FTH1	-0.0157188	1
SERINC1	-0.0157164	1
SMPD3	-0.0157159	1
MYO1A	-0.0157128	1
SNRPA1	0.0157112	1
CNGA1	-0.0157086	1
RPL8	0.015708	1
CYP27B1	0.0156961	1
GNB1L	0.0156949	1
ANGPT2	0.0156928	1
MAN1A1	-0.0156867	1
PRPS2	0.0156843	1
POMP	0.015684	1
ARL14	-0.01568	1
SLIT3	-0.0156726	1
MKRN1	-0.0156691	1
NPY1R	-0.0156678	1
PID1	-0.0156669	1
MRPS15	0.0156601	1
TMEM208	0.0156505	1
MRPS35	0.015645	1
TCN2	-0.0156424	1
CLMN	-0.0156404	1
CD19	-0.0156373	1
RIPK1	-0.0156362	1
POLD4	-0.0156352	1
PTPRF	-0.015635	1
CITED2	-0.0156333	1
STAM	0.0156326	1
HPRT1	0.0156308	1
STX6	0.0156294	1
PGM3	0.0156214	1
FERMT1	0.0156193	1
SNX24	-0.0156178	1
ZNF281	0.0156162	1
PSMA7	0.0156144	1
BHLHE41	-0.0156105	1
WFDC1	-0.0156101	1
MGAT4A	-0.0156046	1
SKA1	0.0156043	1
SLC26A3	-0.0156023	1
DNAJC10	0.0155935	1
PPIB	0.0155889	1
PUM3	0.0155847	1
CP	-0.0155843	1
SPOUT1	0.0155839	1
BDKRB2	-0.0155811	1
PHOX2B	-0.0155783	1
NFE2L1	-0.015576	1
ZNHIT6	0.0155736	1
MCAT	0.0155692	1
2021-03-02	-0.0155674	1
A1CF	-0.0155568	1
LAGE3	0.0155562	1
CHRNA1	-0.0155531	1
MYLK	-0.0155527	1
TSPAN1	-0.0155522	1
HCFC2	-0.0155473	1
UBAP2L	0.0155434	1
MS4A6A	-0.01554	1
CD55	0.0155397	1
TSTA3	0.015535	1
EMC8	0.0155347	1
MT1X	-0.0155312	1
GAREM1	-0.0155297	1
CALM1	-0.0155294	1
PAFAH2	-0.0155287	1
AOC1	-0.0155199	1
COL7A1	0.0155184	1
TRIT1	0.015518	1
ASNSD1	0.0155153	1
CHORDC1	0.0155129	1
JCHAIN	-0.0155123	1
EPHX1	-0.0155116	1
KCNA5	-0.0155115	1
TNFRSF1A	-0.0155105	1
PLAC8	-0.0155078	1
SLC7A6	0.0155075	1
ASB9	0.0154957	1
PDPN	0.0154902	1
TM9SF4	0.0154879	1
ADGRB3	-0.0154854	1
LMOD1	-0.0154834	1
IMPAD1	0.0154827	1
KAT2A	0.01548	1
DUS4L	0.0154794	1
PNPO	0.0154748	1
ITGB7	-0.0154722	1
ZSWIM8	-0.0154665	1
MFSD10	0.0154604	1
RAN	0.0154589	1
OSBPL11	-0.0154583	1
TIMM10	0.0154549	1
LARS2	0.0154468	1
CECR5	0.0154441	1
GSTO1	0.0154397	1
SSR1	0.0154338	1
LY86	-0.0154328	1
PLAT	-0.0154304	1
C12orf10	0.0154224	1
CRYAB	-0.0154186	1
POGK	0.0154176	1
RAB9A	-0.0154169	1
CDC16	0.0154101	1
UTP14A	0.01541	1
SARS2	0.0154021	1
LTK	-0.015398	1
CSTF2	0.015395	1
AHNAK	-0.0153921	1
FLVCR2	-0.0153901	1
CCL21	-0.0153898	1
PSMB1	0.0153834	1
ESPL1	0.0153809	1
HMGB3	0.0153722	1
HECA	-0.0153721	1
RIMS3	-0.015367	1
NAA15	0.0153658	1
EPHA1	0.0153626	1
SNRNP40	0.0153602	1
CDC42EP3	-0.0153484	1
HHLA2	-0.0153476	1
SFPQ	0.0153456	1
TEX10	0.0153385	1
DEFB1	-0.0153331	1
TRRAP	0.0153298	1
AATF	0.0153257	1
ZZZ3	0.0153172	1
DDX54	0.0153102	1
FBXW4	-0.0153047	1
GLTSCR1L	-0.0153047	1
SOX15	-0.0152989	1
OMD	-0.0152985	1
EIF3D	0.0152977	1
ACBD4	-0.0152927	1
EIF5B	0.015292	1
C2CD2L	-0.0152903	1
SLC35B1	0.0152798	1
SMNDC1	0.0152791	1
RNF125	-0.0152783	1
HIST1H2BD	-0.0152758	1
FAM13B	-0.0152758	1
NAT2	-0.0152753	1
CASQ2	-0.0152748	1
MRPL9	0.0152733	1
RPS5	0.015272	1
UGGT2	0.0152707	1
COL1A1	0.0152701	1
MEF2D	-0.0152674	1
DAZAP2	-0.0152669	1
VPS4B	-0.0152625	1
CD46	0.0152589	1
SLC11A2	0.0152579	1
FAP	0.0152559	1
ADRM1	0.0152552	1
UGP2	-0.015245	1
TTI1	0.0152445	1
PRDX1	0.0152439	1
PTH1R	-0.0152356	1
BTK	-0.0152348	1
TEK	-0.0152305	1
MIOS	0.0152276	1
SCGB2A1	-0.015227	1
BIN2	-0.0152232	1
STMN4	-0.0152228	1
NIPSNAP1	0.0152205	1
SNAP91	-0.0152202	1
SRD5A1	0.0152199	1
CIRBP	-0.0152145	1
CRK	-0.0152089	1
EIF3M	0.0152086	1
EFS	-0.0152041	1
EIF2S3	0.0152029	1
DEF8	0.0152024	1
GTF3C3	0.0152	1
RASL12	-0.0151995	1
RASGRP2	-0.0151979	1
GPRASP1	-0.0151974	1
PLOD3	0.0151935	1
BRINP3	-0.0151931	1
COL4A3BP	-0.0151915	1
LPXN	-0.0151902	1
PHKA1	0.0151885	1
SUSD6	-0.0151849	1
ZNF415	-0.0151841	1
ITPA	0.0151828	1
MEP1B	-0.0151809	1
PNOC	-0.015176	1
SHQ1	0.0151644	1
ADAMTS1	-0.0151549	1
WBP1L	-0.0151518	1
TMCO1	-0.0151484	1
FAM102A	-0.0151484	1
LSM4	0.0151473	1
YEATS2	0.0151388	1
LHFPL2	-0.0151348	1
TFCP2	0.0151329	1
HYOU1	0.0151323	1
CEP72	0.0151314	1
METTL13	0.0151303	1
EZH2	0.015126	1
FLI1	-0.0151257	1
TSPYL5	-0.0151238	1
VILL	-0.0151206	1
NBEA	-0.0151182	1
DNASE1L3	-0.0151173	1
KLK10	0.0151136	1
DPM2	0.0151113	1
DESI1	0.0151079	1
LDB3	-0.0151078	1
POP5	0.0151067	1
GYPC	-0.0151022	1
PREB	0.0151015	1
REXO2	0.0150944	1
AHSA1	0.0150943	1
IGF1	-0.0150912	1
TMEM255A	-0.0150911	1
MT1G	-0.0150909	1
FBLN5	-0.015088	1
SIDT2	-0.0150867	1
MDC1	0.015083	1
ERH	0.0150801	1
CEP135	0.0150797	1
TCN1	0.0150791	1
LPP	-0.0150764	1
CENPU	0.0150761	1
KRT12	-0.0150708	1
RPN1	0.015065	1
NLGN1	-0.0150618	1
ALG9	0.0150617	1
ESR1	-0.0150581	1
QDPR	0.0150515	1
RECQL4	0.0150495	1
DNM1L	0.0150489	1
SPG20	-0.0150415	1
GRWD1	0.0150381	1
PLP2	0.0150351	1
NRIP2	-0.015035	1
TWISTNB	0.0150336	1
SALL2	-0.0150335	1
GDF15	0.0150328	1
DBNDD1	0.0150305	1
HNRNPA2B1	0.0150246	1
POLR3C	0.0150206	1
KCNN4	0.0150199	1
ELK1	0.0150167	1
LPAR1	-0.0150139	1
IMPA1	-0.0150038	1
SGCA	-0.0149946	1
GPA33	-0.0149942	1
BDKRB1	-0.0149932	1
JAM3	-0.0149903	1
RRAGC	-0.0149845	1
REXO4	0.014979	1
STOML2	0.014977	1
SPINK2	-0.0149692	1
PARP1	0.0149675	1
HELLS	0.014965	1
STIM1	-0.0149644	1
EIF2AK3	-0.0149641	1
DOK4	-0.0149605	1
MRPL19	0.0149549	1
SI	-0.0149532	1
FAM162A	-0.0149528	1
ADCY6	-0.0149483	1
YTHDF1	0.0149474	1
PTPRCAP	-0.0149474	1
PAQR5	-0.0149456	1
PALM	-0.0149428	1
DAPK2	-0.0149381	1
PPME1	0.0149366	1
SCAMP3	0.0149345	1
MUT	-0.0149216	1
CILP	-0.0149177	1
UBE3C	0.0149128	1
HSD17B10	0.0149123	1
GSN	-0.0149078	1
SYBU	0.0149075	1
C2orf49	0.0149071	1
DUSP26	-0.0148992	1
TRAPPC8	-0.014899	1
MARCKS	-0.0148973	1
PLS3	0.0148925	1
FABP1	-0.0148812	1
STT3A	0.0148807	1
PDE7B	-0.0148794	1
DDX60	-0.0148791	1
PODXL2	0.0148738	1
TBL2	0.0148708	1
RPL14	0.0148671	1
WRAP73	0.0148648	1
FABP6	0.0148648	1
GNAI1	-0.0148647	1
RPL35A	0.0148634	1
SCN3A	-0.0148625	1
ORC3	0.0148619	1
DEK	0.0148607	1
C14orf79	0.0148604	1
BANF1	0.0148587	1
SMPDL3A	-0.0148573	1
ROR1	-0.0148499	1
BEND5	-0.0148495	1
ATP8B4	-0.0148492	1
2021-03-08	-0.0148479	1
WNT2	0.0148415	1
MYH11	-0.014841	1
PLEKHG6	-0.0148391	1
ACADM	-0.0148366	1
PYCRL	0.0148359	1
ANGPTL7	-0.0148314	1
LRRFIP2	-0.0148293	1
E2F1	0.0148256	1
APOBEC3B	-0.0148249	1
ZNF219	-0.0148231	1
CENPQ	0.0148227	1
PAPD7	0.014817	1
DCTN2	-0.0148154	1
WLS	-0.0148153	1
TNS2	-0.0148125	1
CPT1A	-0.0148118	1
RASSF2	-0.0148096	1
CALCOCO2	-0.014805	1
INTS8	0.0148028	1
PELI2	-0.0148015	1
RRP12	0.0147997	1
TDRD7	-0.0147992	1
GNPTAB	-0.0147947	1
IL24	0.0147931	1
CPOX	0.0147921	1
PDCD2	0.0147915	1
DYNC1LI2	-0.0147905	1
PPP1R14D	-0.0147896	1
SLC17A5	-0.0147891	1
RAP1GDS1	0.0147849	1
GAS8	0.0147832	1
CPSF4	0.0147763	1
CCDC59	0.014775	1
MLST8	0.0147697	1
TCERG1	0.0147683	1
KBTBD11	-0.0147657	1
REEP2	-0.0147652	1
REG1A	0.0147647	1
SLC47A1	-0.0147641	1
TGFBR3	-0.0147633	1
ECH1	-0.0147584	1
ADAMTSL3	-0.0147573	1
DUS1L	0.0147514	1
EIF3E	0.0147444	1
PITRM1	0.014743	1
LRRN2	-0.0147407	1
LGALS3	-0.014735	1
PGAP3	-0.0147343	1
PTBP1	0.0147326	1
RNASE6	-0.0147315	1
CLSTN1	-0.0147313	1
NR1H4	-0.0147291	1
TTC26	0.0147274	1
CIDEC	-0.0147269	1
PPP1R13L	0.0147261	1
MRPL15	0.0147244	1
EVI2B	-0.0147183	1
ITIH5	-0.0147157	1
ALDH4A1	0.0147134	1
MAF	-0.0147122	1
EPHB2	0.0147108	1
SPARCL1	-0.0147076	1
MEIS1	-0.0147073	1
FGF9	-0.0147063	1
ICAM3	-0.014704	1
B3GALT5	-0.0146991	1
DARS	0.0146984	1
KCNB1	-0.0146978	1
RPS3	0.0146968	1
RRP15	0.014696	1
AFG3L2	-0.0146942	1
CHMP2A	-0.0146916	1
TP53I3	-0.0146878	1
SLC4A2	0.0146872	1
MRPL16	0.0146841	1
ITGAL	-0.01468	1
LINC00597	-0.0146714	1
CR2	-0.014671	1
FAM129A	-0.014669	1
DFFB	0.014666	1
ASNS	0.0146637	1
NUP153	0.0146632	1
CRYBA2	-0.01466	1
GPI	0.0146587	1
DHRS1	-0.0146581	1
CHFR	-0.014654	1
CHPF	0.0146529	1
KIAA0232	-0.0146462	1
AGTR1	-0.0146437	1
DNAJA1	0.0146437	1
MB	-0.0146405	1
PEX11A	-0.0146402	1
DNAJB4	-0.014636	1
PLCE1	-0.0146317	1
DDAH2	-0.0146291	1
BARX2	-0.0146267	1
STK3	0.0146158	1
EVL	-0.0146153	1
CDKN1A	-0.0146139	1
UBAP2	0.0146047	1
RRP1B	0.0146007	1
RUVBL2	0.0146005	1
NELL2	-0.0145959	1
CPNE1	0.0145959	1
SIDT1	-0.0145904	1
CRYZL1	-0.0145891	1
ZNHIT3	0.0145866	1
GNAO1	-0.0145784	1
SRSF1	0.0145784	1
CLK3	-0.0145776	1
GABARAP	-0.014568	1
GDE1	-0.0145672	1
SIGLEC1	-0.0145657	1
HLF	-0.0145646	1
EDNRB	-0.0145634	1
HEXIM1	-0.0145596	1
LTC4S	-0.0145553	1
COL21A1	-0.0145549	1
SLC15A1	-0.0145545	1
DPY19L4	0.0145525	1
RANBP1	0.0145512	1
CMC2	0.0145448	1
SSPN	-0.0145442	1
CD47	0.0145434	1
HNRNPD	0.0145395	1
SRRT	0.0145318	1
FOCAD	0.0145316	1
GNPDA1	0.0145288	1
VAMP8	-0.0145287	1
SLC35A3	-0.0145277	1
AVEN	0.0145262	1
MPP6	0.0145251	1
RAB30	-0.0145247	1
GFRA3	-0.0145246	1
HMP19	-0.0145146	1
NR2C1	0.0145136	1
HMBS	0.0145134	1
NAP1L3	-0.0145062	1
TMEM35A	-0.0145025	1
MSH2	0.0145004	1
LIMS2	-0.0144981	1
SUGCT	-0.0144968	1
TMED1	0.0144968	1
FCRL2	-0.0144967	1
TARS	0.0144965	1
SLC27A5	0.0144938	1
CCL5	-0.0144896	1
SULT1A2	-0.0144868	1
SLC35D2	-0.0144843	1
RPL7	0.0144817	1
MT2A	-0.0144789	1
SLC41A3	0.0144776	1
GJB3	0.0144773	1
MRPS28	0.0144762	1
VSIG4	-0.0144752	1
RNF138	-0.0144714	1
CHMP1B	-0.0144681	1
EFHD1	-0.014464	1
OLFML3	-0.0144618	1
NEIL3	0.0144558	1
FXYD6	-0.0144556	1
LDOC1	-0.0144537	1
ADSL	0.0144469	1
COX7A1	-0.0144413	1
CPEB1	-0.0144398	1
BAALC	-0.0144374	1
TARBP2	0.0144351	1
ZNF211	-0.0144331	1
CAPRIN1	0.0144329	1
TEP1	-0.0144302	1
ASTE1	-0.0144289	1
IPO5	0.0144283	1
CORO2B	-0.0144246	1
TLK1	-0.0144194	1
IPO9	0.0144152	1
NDE1	0.0144141	1
MTMR9	-0.0144104	1
RNASEL	-0.0144085	1
EIF4EBP1	0.0144076	1
LITAF	-0.0144048	1
ATP1B3	-0.014404	1
CFAP20	0.014404	1
FBXL7	-0.0144007	1
GNRH1	-0.0144007	1
NUDC	0.0143984	1
AGPS	0.0143969	1
COPS7B	0.0143922	1
GPER1	-0.0143878	1
PGK1	0.0143874	1
MAP3K14	-0.0143862	1
C8G	-0.0143854	1
SERPINB5	0.0143822	1
POLQ	0.0143767	1
BAD	-0.0143759	1
MOGAT2	-0.0143753	1
CRAT	-0.0143752	1
NPTX1	-0.014375	1
SLC22A4	-0.0143723	1
NOVA1	-0.014372	1
WDR45B	0.0143686	1
APLP2	-0.0143649	1
RBM42	0.0143645	1
SUCLG2	-0.0143645	1
PARK7	0.014364	1
RNF114	0.0143613	1
MAP4K1	-0.0143606	1
COL4A1	0.0143605	1
TCEB1	0.01436	1
ZFP2	-0.0143579	1
XDH	-0.0143497	1
MPZ	-0.014344	1
ACP1	0.014337	1
CHRDL1	-0.014336	1
MRM2	0.0143353	1
BAZ1B	0.0143343	1
C1GALT1	0.0143338	1
IL16	-0.0143323	1
C1QA	-0.0143227	1
ACVR2A	-0.0143194	1
AFF3	-0.014318	1
GIPC1	-0.0143162	1
PLPP3	-0.0143132	1
MXI1	-0.0143062	1
PIP5K1B	-0.0143058	1
FLAD1	0.014304	1
NIT1	-0.0143022	1
LYRM4	0.0142922	1
CD37	-0.0142918	1
TFB1M	0.0142872	1
INSL5	-0.0142794	1
UBE2V2	0.0142762	1
ANK3	-0.0142757	1
PLEKHB2	-0.0142724	1
HOMER1	0.0142718	1
FEM1C	-0.0142695	1
ZNF304	-0.0142612	1
DARS2	0.0142561	1
IL11	0.0142548	1
ANK2	-0.0142548	1
CASZ1	-0.0142514	1
BCS1L	0.014251	1
CRADD	-0.0142488	1
TUBB2B	-0.0142484	1
CCDC51	0.0142446	1
PHF10	0.014243	1
INA	-0.0142423	1
CD96	-0.0142413	1
FAM46C	-0.0142398	1
CLIP3	-0.0142386	1
MYO19	0.0142258	1
NCF1	-0.014224	1
YAP1	0.0142236	1
MTMR3	-0.0142219	1
COPZ1	0.0142217	1
2021-09-06	-0.0142215	1
HMGCS2	-0.0142208	1
ARF3	-0.0142097	1
UBE2G1	-0.0142092	1
PRELP	-0.014205	1
LY9	-0.0142026	1
RBBP7	0.0142008	1
CASP2	0.0142003	1
RAPGEFL1	-0.0141994	1
CSF1R	-0.0141992	1
CES3	-0.0141981	1
AZI2	-0.0141959	1
SETD6	0.0141959	1
AVIL	-0.0141921	1
SYNE1	-0.0141901	1
TMEM258	0.0141848	1
GCDH	0.0141826	1
SULF1	0.0141818	1
FEZ1	-0.014181	1
HMOX1	-0.0141756	1
SGCE	-0.0141707	1
PAFAH1B1	-0.0141696	1
CDK6	0.0141688	1
C1GALT1C1	0.0141667	1
CAMSAP1	0.0141662	1
TEF	-0.0141655	1
BORCS6	-0.0141639	1
DERA	-0.0141632	1
SV2B	-0.0141622	1
ZNF264	-0.0141615	1
SEC61A1	0.0141607	1
AMT	-0.0141601	1
MFSD11	-0.0141589	1
CYBRD1	-0.0141521	1
FZD5	-0.01415	1
MANF	0.0141488	1
MAPRE1	0.0141483	1
POLR1D	0.0141474	1
CTDSP1	-0.0141451	1
KLRF1	-0.0141427	1
PCSK7	-0.0141422	1
RTN1	-0.0141412	1
CFLAR	-0.0141409	1
CASK	0.0141397	1
ECE1	-0.0141394	1
SBNO2	0.0141354	1
NAA60	-0.014132	1
PUS7L	0.0141298	1
UTP11	0.0141292	1
ZNF688	-0.0141261	1
ANAPC10	0.0141261	1
MRPS12	0.0141243	1
SEC13	0.014122	1
CNN1	-0.0141158	1
CDC37	0.0141152	1
LSG1	0.014115	1
TMED3	0.0141128	1
PNRC2	-0.0141098	1
PNP	0.0141085	1
TSEN34	0.0141079	1
KIAA0895	0.0141058	1
DUSP3	-0.0140989	1
DOPEY2	-0.0140969	1
MVP	-0.0140966	1
EIF2B3	0.0140942	1
FKBP4	0.0140935	1
SLC52A2	0.0140799	1
CHRNA3	-0.0140787	1
PIK3CG	-0.0140779	1
PTGDS	-0.0140764	1
DPM1	0.0140732	1
SYP	-0.0140709	1
DHX34	0.0140658	1
PMAIP1	0.0140658	1
TECR	0.0140639	1
LGR4	-0.0140623	1
AKAP7	-0.0140587	1
CAMTA2	-0.0140575	1
CD1C	-0.0140547	1
SLIT2	-0.0140506	1
NUP133	0.0140488	1
VPS72	0.0140485	1
PSMB3	0.0140477	1
BBOF1	-0.0140453	1
RXRA	-0.0140435	1
IL4R	-0.0140338	1
POLR2I	0.0140335	1
IL1B	0.0140334	1
CTSO	-0.0140332	1
CD164	-0.0140328	1
CTSF	-0.0140319	1
EMP1	-0.0140319	1
KANSL2	0.0140293	1
CETN2	0.0140288	1
EI24	0.0140195	1
FOXD2	-0.0140099	1
HYI	-0.0140091	1
NSUN5	0.0140083	1
IFI6	0.0140062	1
CHP1	-0.0139998	1
CDK20	-0.0139994	1
SCML1	0.0139971	1
TMEM14A	0.0139906	1
ZNHIT2	0.0139869	1
STRAP	0.0139856	1
ERAL1	0.0139848	1
NAMPT	0.0139823	1
UNG	0.0139804	1
KRT20	-0.0139788	1
LRRC20	0.0139784	1
MTM1	-0.013977	1
YIF1A	0.0139767	1
HADHA	-0.0139762	1
FDPS	0.0139749	1
PRSS22	0.0139724	1
CD79A	-0.0139701	1
OSTM1	-0.0139688	1
BUD31	0.0139669	1
PBXIP1	-0.0139658	1
VTI1B	-0.0139652	1
PDZRN4	-0.0139615	1
BTG1	-0.0139572	1
IL17RB	0.0139526	1
PPARD	-0.0139521	1
CECR1	-0.0139516	1
VAMP2	-0.0139512	1
KATNB1	0.0139418	1
ZER1	-0.0139344	1
GPX1	0.0139257	1
ARRB1	-0.013925	1
ADAMTS8	-0.0139198	1
SH2B1	-0.0139194	1
SGTA	0.0139171	1
DUSP11	0.0139159	1
PSME3	0.0139114	1
HTR4	-0.0139097	1
MAGI2	-0.0139081	1
DAO	-0.0139071	1
GPR18	-0.0139071	1
RBM15	0.0139066	1
PGD	0.0139041	1
NOX4	0.0139035	1
PHF7	-0.0139031	1
SDHD	-0.0139029	1
GCNT3	-0.0138955	1
ANO10	-0.0138909	1
GALNT12	-0.0138859	1
FOXO4	-0.0138845	1
TFAM	0.0138798	1
CDIP1	-0.0138778	1
RPL39	0.0138763	1
TRMT61B	0.0138755	1
FAM216A	0.0138747	1
TMED2	0.0138742	1
BDH2	-0.0138734	1
MUL1	-0.0138731	1
VRK2	0.0138723	1
CD63	-0.0138722	1
PLEKHS1	0.0138669	1
PMM2	0.0138652	1
CTSS	-0.0138634	1
GPM6A	-0.0138607	1
CST1	0.0138606	1
RGS10	-0.0138565	1
GIMAP4	-0.0138527	1
GUF1	0.013851	1
GLI1	-0.0138493	1
RGS16	0.0138486	1
AZGP1	0.0138447	1
TBCA	0.0138446	1
FCGRT	-0.0138414	1
DHX30	0.0138387	1
IDH3A	-0.0138362	1
CSRP1	-0.0138338	1
RPL23A	0.0138323	1
AIMP2	0.0138322	1
XRCC5	0.0138302	1
CPM	-0.0138296	1
FEM1B	-0.0138277	1
LAX1	-0.0138262	1
FCMR	-0.0138246	1
CUEDC2	0.0138182	1
PMPCA	0.0138171	1
CTNNBL1	0.0138154	1
HPS1	-0.0138106	1
TCEAL2	-0.0138098	1
EPS8	-0.013804	1
GPM6B	-0.0138039	1
STAMBPL1	0.0138019	1
BTNL8	-0.013797	1
POLG2	0.0137951	1
ZNF195	0.0137939	1
AASDHPPT	0.0137927	1
TFCP2L1	-0.013792	1
SASH3	-0.013791	1
BLK	-0.0137909	1
PLP1	-0.0137905	1
C4BPB	0.0137882	1
EIF3J	0.0137874	1
MYL12B	-0.0137873	1
C6orf47	-0.0137848	1
PLXNA2	-0.0137819	1
NFYC	-0.0137801	1
C19orf24	0.013777	1
SLAMF7	-0.0137743	1
SLC22A17	-0.0137719	1
FZD6	0.0137695	1
TAF2	0.0137655	1
DCAF11	-0.0137637	1
EIF2B2	0.0137624	1
SNU13	0.0137617	1
CHD9	-0.0137616	1
LOC81691	0.0137613	1
CERK	-0.0137593	1
GTF2H4	0.0137535	1
GNG3	-0.013749	1
CALR	0.0137461	1
LDHB	0.0137399	1
SLC6A8	-0.0137393	1
CCPG1	-0.0137392	1
MLXIPL	0.0137368	1
BACH2	-0.0137324	1
CTSV	0.0137324	1
ZDHHC7	-0.0137288	1
NFASC	-0.0137278	1
ZSCAN18	-0.0137275	1
GOSR2	0.0137252	1
NIF3L1	0.0137168	1
MPV17	0.0137125	1
CXCL12	-0.0137122	1
SHFM1	0.0137117	1
STIP1	0.0137097	1
PPP4C	0.0137089	1
PRR13	-0.0137034	1
TUBB3	0.0137021	1
PTPN12	0.0137014	1
APOBEC3C	-0.0137004	1
WSB2	-0.0136976	1
PLS1	-0.0136967	1
TRIM32	0.0136939	1
NOTCH2NL	-0.0136856	1
RSL24D1	0.0136795	1
CAMK2G	-0.0136786	1
TMEM161A	0.0136751	1
NISCH	-0.0136741	1
CBX6	-0.0136706	1
COL5A2	0.0136703	1
SLC9A3R1	-0.0136697	1
PSMA1	0.0136688	1
THNSL1	0.0136677	1
NAP1L1	0.0136646	1
GPRIN2	-0.0136574	1
LRP5L	0.0136566	1
RSL1D1	0.0136513	1
SEC61G	0.0136512	1
SYNPO	-0.0136512	1
SSTR2	-0.0136457	1
NDRG1	-0.0136411	1
NTHL1	0.013637	1
UBA6	0.0136369	1
2021-03-03	-0.0136331	1
SOSTDC1	-0.0136296	1
PPP1R3C	-0.0136289	1
ATP5J	-0.0136282	1
ACTG2	-0.013626	1
CA9	0.0136168	1
B2M	-0.0136148	1
TKFC	0.0136079	1
PPM1B	-0.0136051	1
LIN7B	-0.0136045	1
OLFML2A	-0.0136043	1
SLC3A1	-0.0136036	1
BCAP31	0.0135994	1
CLIC2	-0.0135944	1
MFAP5	-0.0135894	1
SPP1	0.013586	1
RPS18	0.0135854	1
TNFAIP1	0.0135788	1
MED13L	-0.0135756	1
PLA2G16	0.0135749	1
SFRP5	-0.013574	1
DDX1	0.0135729	1
PKM	0.0135704	1
MLXIP	-0.0135676	1
CNPY2	0.0135638	1
SPON1	-0.0135631	1
LDHA	0.0135607	1
PITPNB	0.0135605	1
NRDC	0.0135603	1
TCF4	-0.0135602	1
ARHGAP28	-0.0135465	1
PAPSS1	0.0135458	1
SH3GL1	0.0135452	1
DUSP12	0.0135447	1
TPMT	-0.0135424	1
DDX23	0.0135352	1
UBL3	-0.0135348	1
GNG12	-0.0135309	1
CLPP	0.0135291	1
FEV	-0.0135259	1
EYA2	-0.0135258	1
ANGEL1	0.0135242	1
TMEM5	0.0135227	1
CRBN	-0.0135216	1
NNAT	-0.0135207	1
ZFAND1	0.0135204	1
TRAF3IP2	-0.013519	1
EAPP	-0.0135183	1
ZNF394	-0.0135166	1
RHOC	-0.0135164	1
CDR2L	0.0135155	1
CCDC6	0.0135117	1
RPIA	0.0135109	1
SNAP23	-0.013508	1
GRAMD4	-0.0135067	1
UCKL1	0.013506	1
HSPB8	-0.0135036	1
NT5DC2	0.0135011	1
RAB5B	-0.0134991	1
SLC20A2	-0.0134991	1
C12orf29	0.0134946	1
RINT1	0.0134942	1
MROH7	-0.0134927	1
MTMR11	-0.0134835	1
FMO5	-0.013483	1
CAPN3	-0.0134822	1
NCOR1	-0.0134809	1
PAN2	0.0134788	1
CNR1	-0.0134741	1
HLCS	0.0134739	1
PLEKHO1	-0.0134702	1
OLR1	0.0134685	1
SYNM	-0.013465	1
P3H2	-0.0134595	1
ZFPM2	-0.013459	1
CWF19L1	0.0134564	1
TMA16	0.0134559	1
DCPS	0.0134511	1
EEF2KMT	0.0134503	1
TIMM8A	0.0134494	1
ELANE	-0.0134482	1
E2F8	0.013448	1
URI1	0.0134397	1
IFNAR1	-0.0134318	1
MOGS	0.013431	1
SLC31A2	-0.0134236	1
C20orf27	0.0134227	1
GPN1	0.0134215	1
C2	0.0134214	1
SCP2	-0.0134189	1
ZNF134	-0.0134172	1
DCAF13	0.0134167	1
ECI2	-0.0134084	1
RCAN1	-0.0134047	1
SMIM14	-0.0133987	1
HSPB7	-0.013397	1
KLF6	-0.0133948	1
POU6F1	-0.0133945	1
LTB	-0.0133916	1
POLM	0.0133875	1
BHMT2	-0.0133861	1
GDPD5	0.0133813	1
LPCAT3	-0.0133807	1
ARFGEF2	0.01338	1
FAM13C	-0.0133779	1
SLC30A1	-0.0133721	1
FGFR4	0.0133674	1
COMMD10	0.0133629	1
SLC15A2	-0.0133581	1
FOXA2	0.0133547	1
SCRG1	-0.0133546	1
TPGS2	0.0133502	1
CDC42EP4	-0.013348	1
TNFRSF11B	0.0133468	1
SLC35A2	0.0133448	1
CCDC106	-0.0133427	1
SLITRK3	-0.0133422	1
[truncated: 9,518 more rows]
