# Supplementary material for: High expression of DNA damage-inducible transcript 4 (DDIT4) is associated with advanced pathological features in the patients with colorectal cancer
Source: Sci Rep. 2021 Jul 1;11:13626. doi: 10.1038/s41598-021-92720-z (PMC8249407; doi:10.1038/s41598-021-92720-z)
Supplement: Supplementary file 3 — Results of enrichment analysis by ClueGO [file 41598_2021_92720_MOESM3_ESM.xlsx]

## Sheet: Legends
		Results of enrichment analysis by ClueGO
	sheet1	Results of KEGG pathway analysis
	sheet2	Results of Molecular Functional (MF) enrichment analysis
	sheet3	Results of Biological Process (BP) enrichment analysis

## Sheet: sheet1
GOID	GOTerm	Term PValue	Term PValue Corrected with Bonferroni step down	Group PValue	Group PValue Corrected with Bonferroni step down	GOLevels	GOGroups	% Associated Genes	Nr. Genes	Associated Genes Found
KEGG:04914	Progesterone-mediated oocyte maturation	3.45772e-06	0.000193632	0.00165757	0.0198908	[-1]	Group10	5.05051	5	[AURKA, CCNA2, CCNB1, CDK1, MAD2L1]
KEGG:04110	Cell cycle	0.000217323	0.0119528	0.00165757	0.0198908	[-1]	Group10	3.22581	4	[CCNA2, CCNB1, CDK1, MAD2L1]
KEGG:04114	Oocyte meiosis	0.000245551	0.0132598	0.00165757	0.0198908	[-1]	Group10	3.125	4	[AURKA, CCNB1, CDK1, MAD2L1]
KEGG:04218	Cellular senescence	0.000574932	0.0304714	0.00165757	0.0198908	[-1]	Group10	2.5	4	[CCNA2, CCNB1, CDK1, FOXM1]
KEGG:04115	p53 signaling pathway	0.000707823	0.0368068	0.00165757	0.0198908	[-1]	Group10	4.16667	3	[CCNB1, CDK1, SERPINB5]
KEGG:00240	Pyrimidine metabolism	0.00867808	0.442582	0.0898522	0.988374	[-1]	Group06	3.50877	2	[CTPS1, NME1]
KEGG:04152	AMPK signaling pathway	0.0353574	1	0.00165757	0.0198908	[-1]	Group10	1.66667	2	[CCNA2, SCD]
KEGG:05206	MicroRNAs in cancer	0.0400049	1	0.1207	1	[-1]	Group08	0.967742	3	[DDIT4, MET, SERPINB5]
KEGG:04151	PI3K-Akt signaling pathway	0.0456355	1	0.784159	0.784159	[-1]	Group11	0.847458	3	[COL1A1, DDIT4, MET]
KEGG:00670	One carbon pool by folate	0.0487439	1	0.177659	1	[-1]	Group07	5	1	[SHMT2]
KEGG:03430	Mismatch repair	0.0558578	1	0.163031	1	[-1]	Group05	4.34783	1	[RFC3]
KEGG:01040	Biosynthesis of unsaturated fatty acids	0.0652645	1	0.00165757	0.0198908	[-1]	Group10	3.7037	1	[SCD]
KEGG:00630	Glyoxylate and dicarboxylate metabolism	0.072261	1	0.177659	1	[-1]	Group07	3.33333	1	[SHMT2]
KEGG:05202	Transcriptional misregulation in cancer	0.0773026	1	0.784159	0.784159	[-1]	Group11	1.07527	2	[CCNA2, MET]
KEGG:03030	DNA replication	0.086105	1	0.163031	1	[-1]	Group05	2.77778	1	[RFC3]
KEGG:04510	Focal adhesion	0.0868451	1	0.784159	0.784159	[-1]	Group11	1.00503	2	[COL1A1, MET]
KEGG:05203	Viral carcinogenesis	0.090609	1	0.00165757	0.0198908	[-1]	Group10	0.980392	2	[CCNA2, CDK1]
KEGG:05205	Proteoglycans in cancer	0.0913677	1	0.784159	0.784159	[-1]	Group11	0.97561	2	[COL1A1, MET]
KEGG:00260	Glycine, serine and threonine metabolism	0.0952251	1	0.177659	1	[-1]	Group07	2.5	1	[SHMT2]
KEGG:05170	Human immunodeficiency virus 1 infection	0.0967333	1	0.00165757	0.0198908	[-1]	Group10	0.943396	2	[CCNB1, CDK1]
KEGG:05166	Human T-cell leukemia virus 1 infection	0.102191	1	0.00165757	0.0198908	[-1]	Group10	0.913242	2	[CCNA2, MAD2L1]
KEGG:03420	Nucleotide excision repair	0.110978	1	0.163031	1	[-1]	Group05	2.12766	1	[RFC3]
KEGG:05144	Malaria	0.117648	1	0.784159	0.784159	[-1]	Group11	2	1	[MET]
KEGG:03460	Fanconi anemia pathway	0.126469	1	0.126469	1	[-1]	Group00	1.85185	1	[FANCI]
KEGG:05221	Acute myeloid leukemia	0.154561	1	0.784159	0.784159	[-1]	Group11	1.49254	1	[CCNA2]
KEGG:05230	Central carbon metabolism in cancer	0.158806	1	0.784159	0.784159	[-1]	Group11	1.44928	1	[MET]
KEGG:05211	Renal cell carcinoma	0.158806	1	0.784159	0.784159	[-1]	Group11	1.44928	1	[MET]
KEGG:05120	Epithelial cell signaling in Helicobacter pylori infection	0.160921	1	0.784159	0.784159	[-1]	Group11	1.42857	1	[MET]
KEGG:04520	Adherens junction	0.163031	1	0.784159	0.784159	[-1]	Group11	1.40845	1	[MET]
KEGG:05218	Melanoma	0.165136	1	0.784159	0.784159	[-1]	Group11	1.38889	1	[MET]
KEGG:04010	MAPK signaling pathway	0.165319	1	0.784159	0.784159	[-1]	Group11	0.680272	2	[DUSP4, MET]
KEGG:05100	Bacterial invasion of epithelial cells	0.167236	1	0.784159	0.784159	[-1]	Group11	1.36986	1	[MET]
KEGG:03320	PPAR signaling pathway	0.175585	1	0.00165757	0.0198908	[-1]	Group10	1.2987	1	[SCD]
KEGG:00983	Drug metabolism	0.179729	1	0.0898522	0.988374	[-1]	Group06	1.26582	1	[NME1]
KEGG:05165	Human papillomavirus infection	0.197803	1	0.00165757	0.0198908	[-1]	Group10	0.606061	2	[CCNA2, COL1A1]
KEGG:04512	ECM-receptor interaction	0.198136	1	0.784159	0.784159	[-1]	Group11	1.13636	1	[COL1A1]
KEGG:04540	Gap junction	0.198136	1	0.00165757	0.0198908	[-1]	Group10	1.13636	1	[CDK1]
KEGG:04974	Protein digestion and absorption	0.212181	1	0.784159	0.784159	[-1]	Group11	1.05263	1	[COL1A1]
KEGG:04933	AGE-RAGE signaling pathway in diabetic complications	0.222069	1	0.784159	0.784159	[-1]	Group11	1	1	[COL1A1]
KEGG:05146	Amoebiasis	0.225991	1	0.784159	0.784159	[-1]	Group11	0.980392	1	[COL1A1]
KEGG:04611	Platelet activation	0.267915	1	0.723359	1	[-1]	Group09	0.806452	1	[COL1A1]
KEGG:04926	Relaxin signaling pathway	0.277137	1	0.784159	0.784159	[-1]	Group11	0.775194	1	[COL1A1]
KEGG:00230	Purine metabolism	0.278968	1	0.0898522	0.988374	[-1]	Group06	0.769231	1	[NME1]
KEGG:04068	FoxO signaling pathway	0.280795	1	0.00165757	0.0198908	[-1]	Group10	0.763359	1	[CCNB1]
KEGG:04140	Autophagy	0.291664	1	0.469432	1	[-1]	Group03	0.729927	1	[DDIT4]
KEGG:05226	Gastric cancer	0.312935	1	0.784159	0.784159	[-1]	Group11	0.671141	1	[MET]
KEGG:04150	mTOR signaling pathway	0.323341	1	0.469432	1	[-1]	Group03	0.645161	1	[DDIT4]
KEGG:04390	Hippo signaling pathway	0.326777	1	0.336984	1	[-1]	Group04	0.636943	1	[TEAD4]
KEGG:05161	Hepatitis B	0.335293	1	0.784159	0.784159	[-1]	Group11	0.617284	1	[CCNA2]
KEGG:05225	Hepatocellular carcinoma	0.345378	1	0.784159	0.784159	[-1]	Group11	0.595238	1	[MET]
KEGG:04360	Axon guidance	0.366731	1	0.784159	0.784159	[-1]	Group11	0.552486	1	[MET]
KEGG:05200	Pathways in cancer	0.385463	1	0.00165757	0.0198908	[-1]	Group10	0.376648	2	[CCNA2, MET]
KEGG:05169	Epstein-Barr virus infection	0.398295	1	0.00165757	0.0198908	[-1]	Group10	0.497512	1	[CCNA2]
KEGG:04015	Rap1 signaling pathway	0.412006	1	0.784159	0.784159	[-1]	Group11	0.47619	1	[MET]
KEGG:05132	Salmonella infection	0.418004	1	0.418004	1	[-1]	Group02	0.46729	1	[CSE1L]
KEGG:04014	Ras signaling pathway	0.444283	0.888566	0.784159	0.784159	[-1]	Group11	0.431034	1	[MET]
KEGG:05010	Alzheimer disease	0.573164	0.573164	0.573164	1	[-1]	Group01	0.299401	1	[BACE2]

## Sheet: Sheet2
GOID	GOTerm	Term PValue	Term PValue Corrected with Bonferroni step down	Group PValue	Group PValue Corrected with Bonferroni step down	GOLevels	GOGroups	% Associated Genes	Nr. Genes	Associated Genes Found
GO:0005515	protein binding	0.0501724	1	0.0501724	0.250862	[2]	Group0	0.0982939	14	[AURKA, CCNA2, CCNB1, CDK1, COL1A1, CTPS1, DDIT4, FOXM1, MAD2L1, MET, NME1, SCD, SERPINB5, SHMT2]
GO:0044092	negative regulation of molecular function	0.0123012	0.430543	0.0198014	0.13861	[1, 2]	Group1	0.320513	4	[AURKA, MAD2L1, MET, SERPINB5]
GO:0046983	protein dimerization activity	0.0499608	1	0.0198014	0.13861	[3]	Group1	0.267618	3	[AURKA, MAD2L1, SHMT2]
GO:0042803	protein homodimerization activity	0.104739	1	0.0198014	0.13861	[4]	Group1	0.274348	2	[MAD2L1, SHMT2]
GO:0003682	chromatin binding	0.0852267	1	0.0937781	0.375113	[2]	Group2	0.309598	2	[CDK1, SHMT2]
GO:0043086	negative regulation of catalytic activity	0.142802	1	0.0937781	0.375113	[2, 3]	Group2	0.227531	2	[MAD2L1, SERPINB5]
GO:0046983	protein dimerization activity	0.0499608	1	0.0937781	0.375113	[3]	Group2	0.267618	3	[AURKA, MAD2L1, SHMT2]
GO:0003723	RNA binding	0.636858	1	0.0937781	0.375113	[4]	Group2	0.114548	2	[NME1, SHMT2]
GO:0042803	protein homodimerization activity	0.104739	1	0.0937781	0.375113	[4]	Group2	0.274348	2	[MAD2L1, SHMT2]
GO:0035173	histone kinase activity	6.45254e-05	0.00425867	0.0937781	0.375113	[4, 6]	Group2	12.5	2	[AURKA, CDK1]
GO:0044092	negative regulation of molecular function	0.0123012	0.430543	0.0219742	0.131845	[1, 2]	Group3	0.320513	4	[AURKA, MAD2L1, MET, SERPINB5]
GO:0043086	negative regulation of catalytic activity	0.142802	1	0.0219742	0.131845	[2, 3]	Group3	0.227531	2	[MAD2L1, SERPINB5]
GO:0008233	peptidase activity	0.21033	1	0.0219742	0.131845	[3]	Group3	0.177936	2	[CCNA2, SERPINB5]
GO:0051336	regulation of hydrolase activity	0.282403	1	0.0219742	0.131845	[3]	Group3	0.145666	2	[CCNA2, SERPINB5]
GO:0004175	endopeptidase activity	0.148103	1	0.0219742	0.131845	[4]	Group3	0.222469	2	[CCNA2, SERPINB5]
GO:0042803	protein homodimerization activity	0.104739	1	0.0219742	0.131845	[4]	Group3	0.274348	2	[MAD2L1, SHMT2]
GO:0052547	regulation of peptidase activity	0.0518544	1	0.0219742	0.131845	[4]	Group3	0.410678	2	[CCNA2, SERPINB5]
GO:0097159	organic cyclic compound binding	0.261932	1	0.283565	0.56713	[2]	Group4	0.110917	7	[AURKA, CDK1, CTPS1, FOXM1, MET, NME1, SHMT2]
GO:1901363	heterocyclic compound binding	0.258108	1	0.283565	0.56713	[2]	Group4	0.112558	7	[AURKA, CDK1, CTPS1, FOXM1, MET, NME1, SHMT2]
GO:0003676	nucleic acid binding	1	1	0.283565	0.56713	[3]	Group4	0.0713776	3	[FOXM1, NME1, SHMT2]
GO:0043169	cation binding	0.756761	1	0.283565	0.56713	[3]	Group4	0.088968	4	[COL1A1, NME1, SCD, SHMT2]
GO:0001067	regulatory region nucleic acid binding	0.333182	1	0.283565	0.56713	[4]	Group4	0.129282	2	[FOXM1, NME1]
GO:0003677	DNA binding	1	1	0.283565	0.56713	[4]	Group4	0.0744325	2	[FOXM1, NME1]
GO:0003723	RNA binding	0.636858	1	0.283565	0.56713	[4]	Group4	0.114548	2	[NME1, SHMT2]
GO:0046872	metal ion binding	0.754084	1	0.283565	0.56713	[4]	Group4	0.0908471	4	[COL1A1, NME1, SCD, SHMT2]
GO:0044092	negative regulation of molecular function	0.0123012	0.430543	0.00264389	0.0211511	[1, 2]	Group5	0.320513	4	[AURKA, MAD2L1, MET, SERPINB5]
GO:0051098	regulation of binding	0.00289539	0.159246	0.00264389	0.0211511	[2]	Group5	0.771208	3	[AURKA, MET, NME1]
GO:0140096	catalytic activity, acting on a protein	0.00724353	0.333202	0.00264389	0.0211511	[2]	Group5	0.207407	7	[AURKA, CCNA2, CCNB1, CDK1, MAD2L1, MET, SERPINB5]
GO:0043086	negative regulation of catalytic activity	0.142802	1	0.00264389	0.0211511	[2, 3]	Group5	0.227531	2	[MAD2L1, SERPINB5]
GO:0051100	negative regulation of binding	0.00772313	0.339818	0.00264389	0.0211511	[2, 3]	Group5	1.13636	2	[AURKA, MET]
GO:0043393	regulation of protein binding	0.0119552	0.430386	0.00264389	0.0211511	[3]	Group5	0.904977	2	[AURKA, MET]
GO:0046983	protein dimerization activity	0.0499608	1	0.00264389	0.0211511	[3]	Group5	0.267618	3	[AURKA, MAD2L1, SHMT2]
GO:0032091	negative regulation of protein binding	0.00309416	0.16399	0.00264389	0.0211511	[3, 4]	Group5	1.81818	2	[AURKA, MET]
GO:0003682	chromatin binding	0.0852267	1	0.424335	0.424335	[2]	Group6	0.309598	2	[CDK1, SHMT2]
GO:0044877	protein-containing complex binding	0.269851	1	0.424335	0.424335	[2]	Group6	0.150376	2	[CCNA2, NME1]
GO:0051099	positive regulation of binding	0.00913174	0.374401	0.424335	0.424335	[2, 3]	Group6	1.04167	2	[MET, NME1]
GO:0001882	nucleoside binding	0.0440819	1	0.424335	0.424335	[3]	Group6	0.449438	2	[MET, NME1]
GO:0003676	nucleic acid binding	1	1	0.424335	0.424335	[3]	Group6	0.0713776	3	[FOXM1, NME1, SHMT2]
GO:0016788	hydrolase activity, acting on ester bonds	0.209761	1	0.424335	0.424335	[3]	Group6	0.178253	2	[CCNA2, NME1]
GO:0019904	protein domain specific binding	0.111345	1	0.424335	0.424335	[3]	Group6	0.26455	2	[CCNA2, FOXM1]
GO:0043169	cation binding	0.756761	1	0.424335	0.424335	[3]	Group6	0.088968	4	[COL1A1, NME1, SCD, SHMT2]
GO:0001067	regulatory region nucleic acid binding	0.333182	1	0.424335	0.424335	[4]	Group6	0.129282	2	[FOXM1, NME1]
GO:0001883	purine nucleoside binding	0.0428341	1	0.424335	0.424335	[4]	Group6	0.456621	2	[MET, NME1]
GO:0003677	DNA binding	1	1	0.424335	0.424335	[4]	Group6	0.0744325	2	[FOXM1, NME1]
GO:0003723	RNA binding	0.636858	1	0.424335	0.424335	[4]	Group6	0.114548	2	[NME1, SHMT2]
GO:0032549	ribonucleoside binding	0.0428341	1	0.424335	0.424335	[4]	Group6	0.456621	2	[MET, NME1]
GO:0042803	protein homodimerization activity	0.104739	1	0.424335	0.424335	[4]	Group6	0.274348	2	[MAD2L1, SHMT2]
GO:0046872	metal ion binding	0.754084	1	0.424335	0.424335	[4]	Group6	0.0908471	4	[COL1A1, NME1, SCD, SHMT2]
GO:0044092	negative regulation of molecular function	0.0123012	0.430543	0.210964	0.632892	[1, 2]	Group7	0.320513	4	[AURKA, MAD2L1, MET, SERPINB5]
GO:0044093	positive regulation of molecular function	0.0117089	0.43323	0.210964	0.632892	[1, 2]	Group7	0.257334	5	[CCNA2, CCNB1, CDK1, MET, NME1]
GO:0098772	molecular function regulator	0.335411	1	0.210964	0.632892	[1, 2]	Group7	0.118652	5	[CCNA2, CCNB1, FOXM1, MET, SERPINB5]
GO:0003682	chromatin binding	0.0852267	1	0.210964	0.632892	[2]	Group7	0.309598	2	[CDK1, SHMT2]
GO:0005201	extracellular matrix structural constituent	0.007979	0.343097	0.210964	0.632892	[2]	Group7	1.11732	2	[CCNA2, COL1A1]
GO:0016740	transferase activity	0.000963729	0.0597512	0.210964	0.632892	[2]	Group7	0.249066	8	[AURKA, CCNA2, CCNB1, CDK1, MAD2L1, MET, NME1, SHMT2]
GO:0016787	hydrolase activity	1	1	0.210964	0.632892	[2]	Group7	0.0778816	3	[CCNA2, NME1, SERPINB5]
GO:0036094	small molecule binding	0.0108361	0.422607	0.210964	0.632892	[2]	Group7	0.220751	6	[AURKA, CDK1, CTPS1, MET, NME1, SHMT2]
GO:0043167	ion binding	0.0460204	1	0.210964	0.632892	[2]	Group7	0.137132	9	[AURKA, CCNA2, CDK1, COL1A1, CTPS1, MET, NME1, SCD, SHMT2]
GO:0044877	protein-containing complex binding	0.269851	1	0.210964	0.632892	[2]	Group7	0.150376	2	[CCNA2, NME1]
GO:0050790	regulation of catalytic activity	0.00758837	0.341477	0.210964	0.632892	[2]	Group7	0.237342	6	[CCNA2, CCNB1, CDK1, MAD2L1, MET, SERPINB5]
GO:0051098	regulation of binding	0.00289539	0.159246	0.210964	0.632892	[2]	Group7	0.771208	3	[AURKA, MET, NME1]
GO:0097159	organic cyclic compound binding	0.261932	1	0.210964	0.632892	[2]	Group7	0.110917	7	[AURKA, CDK1, CTPS1, FOXM1, MET, NME1, SHMT2]
GO:0097367	carbohydrate derivative binding	0.00591704	0.278101	0.210964	0.632892	[2]	Group7	0.24948	6	[AURKA, CCNA2, CDK1, CTPS1, MET, NME1]
GO:0140096	catalytic activity, acting on a protein	0.00724353	0.333202	0.210964	0.632892	[2]	Group7	0.207407	7	[AURKA, CCNA2, CCNB1, CDK1, MAD2L1, MET, SERPINB5]
GO:1901363	heterocyclic compound binding	0.258108	1	0.210964	0.632892	[2]	Group7	0.112558	7	[AURKA, CDK1, CTPS1, FOXM1, MET, NME1, SHMT2]
GO:0030234	enzyme regulator activity	0.0536959	1	0.210964	0.632892	[2, 3]	Group7	0.259965	3	[CCNA2, CCNB1, SERPINB5]
GO:0043085	positive regulation of catalytic activity	0.0267746	0.696138	0.210964	0.632892	[2, 3]	Group7	0.254453	4	[CCNA2, CCNB1, CDK1, MET]
GO:0043086	negative regulation of catalytic activity	0.142802	1	0.210964	0.632892	[2, 3]	Group7	0.227531	2	[MAD2L1, SERPINB5]
GO:0051099	positive regulation of binding	0.00913174	0.374401	0.210964	0.632892	[2, 3]	Group7	1.04167	2	[MET, NME1]
GO:0051100	negative regulation of binding	0.00772313	0.339818	0.210964	0.632892	[2, 3]	Group7	1.13636	2	[AURKA, MET]
GO:0001882	nucleoside binding	0.0440819	1	0.210964	0.632892	[3]	Group7	0.449438	2	[MET, NME1]
GO:0003676	nucleic acid binding	1	1	0.210964	0.632892	[3]	Group7	0.0713776	3	[FOXM1, NME1, SHMT2]
GO:0005102	signaling receptor binding	0.640915	1	0.210964	0.632892	[3]	Group7	0.111297	2	[CCNA2, CCNB1]
GO:0008233	peptidase activity	0.21033	1	0.210964	0.632892	[3]	Group7	0.177936	2	[CCNA2, SERPINB5]
GO:0016772	transferase activity, transferring phosphorus-containing groups	0.00118226	0.0709356	0.210964	0.632892	[3]	Group7	0.340715	6	[AURKA, CCNA2, CCNB1, CDK1, MET, NME1]
GO:0016788	hydrolase activity, acting on ester bonds	0.209761	1	0.210964	0.632892	[3]	Group7	0.178253	2	[CCNA2, NME1]
GO:0019838	growth factor binding	0.00530681	0.254727	0.210964	0.632892	[3]	Group7	1.37931	2	[CCNA2, COL1A1]
GO:0019899	enzyme binding	0.000974777	0.0594614	0.210964	0.632892	[3]	Group7	0.29106	7	[AURKA, CCNA2, CCNB1, COL1A1, FOXM1, MET, NME1]
GO:0019904	protein domain specific binding	0.111345	1	0.210964	0.632892	[3]	Group7	0.26455	2	[CCNA2, FOXM1]
GO:0042802	identical protein binding	0.00302743	0.163481	0.210964	0.632892	[3]	Group7	0.28463	6	[COL1A1, CTPS1, MAD2L1, MET, NME1, SHMT2]
GO:0043168	anion binding	0.00392462	0.200155	0.210964	0.632892	[3]	Group7	0.230642	7	[AURKA, CCNA2, CDK1, CTPS1, MET, NME1, SHMT2]
GO:0043393	regulation of protein binding	0.0119552	0.430386	0.210964	0.632892	[3]	Group7	0.904977	2	[AURKA, MET]
GO:0051336	regulation of hydrolase activity	0.282403	1	0.210964	0.632892	[3]	Group7	0.145666	2	[CCNA2, SERPINB5]
GO:0051338	regulation of transferase activity	0.000927971	0.0584622	0.210964	0.632892	[3]	Group7	0.459559	5	[CCNA2, CCNB1, CDK1, MAD2L1, MET]
GO:1901265	nucleoside phosphate binding	0.0227199	0.658876	0.210964	0.632892	[3]	Group7	0.218723	5	[AURKA, CDK1, CTPS1, MET, NME1]
GO:0000166	nucleotide binding	0.0226802	0.680406	0.210964	0.632892	[3, 4]	Group7	0.218818	5	[AURKA, CDK1, CTPS1, MET, NME1]
GO:0032091	negative regulation of protein binding	0.00309416	0.16399	0.210964	0.632892	[3, 4]	Group7	1.81818	2	[AURKA, MET]
GO:0051347	positive regulation of transferase activity	0.00197931	0.1148	0.210964	0.632892	[3, 4]	Group7	0.534759	4	[CCNA2, CCNB1, CDK1, MET]
GO:0001067	regulatory region nucleic acid binding	0.333182	1	0.210964	0.632892	[4]	Group7	0.129282	2	[FOXM1, NME1]
GO:0001883	purine nucleoside binding	0.0428341	1	0.210964	0.632892	[4]	Group7	0.456621	2	[MET, NME1]
GO:0003677	DNA binding	1	1	0.210964	0.632892	[4]	Group7	0.0744325	2	[FOXM1, NME1]
GO:0003723	RNA binding	0.636858	1	0.210964	0.632892	[4]	Group7	0.114548	2	[NME1, SHMT2]
GO:0004175	endopeptidase activity	0.148103	1	0.210964	0.632892	[4]	Group7	0.222469	2	[CCNA2, SERPINB5]
GO:0004672	protein kinase activity	0.00204667	0.11666	0.210964	0.632892	[3, 5]	Group7	0.385505	5	[AURKA, CCNA2, CCNB1, CDK1, MET]
GO:0016301	kinase activity	0.000612095	0.0391741	0.210964	0.632892	[4]	Group7	0.385356	6	[AURKA, CCNA2, CCNB1, CDK1, MET, NME1]
GO:0016773	phosphotransferase activity, alcohol group as acceptor	0.00313262	0.162896	0.210964	0.632892	[4]	Group7	0.35014	5	[AURKA, CCNA2, CCNB1, CDK1, MET]
GO:0019900	kinase binding	0.00255504	0.143082	0.210964	0.632892	[4]	Group7	0.498753	4	[AURKA, CCNA2, CCNB1, FOXM1]
GO:0032549	ribonucleoside binding	0.0428341	1	0.210964	0.632892	[4]	Group7	0.456621	2	[MET, NME1]
GO:0032553	ribonucleotide binding	0.0142058	0.44038	0.210964	0.632892	[3, 4, 5]	Group7	0.24558	5	[AURKA, CDK1, CTPS1, MET, NME1]
GO:0035639	purine ribonucleoside triphosphate binding	0.011313	0.429895	0.210964	0.632892	[4]	Group7	0.259471	5	[AURKA, CDK1, CTPS1, MET, NME1]
GO:0044389	ubiquitin-like protein ligase binding	0.0264742	0.714804	0.210964	0.632892	[4]	Group7	0.593472	2	[AURKA, CCNB1]
GO:0052547	regulation of peptidase activity	0.0518544	1	0.210964	0.632892	[4]	Group7	0.410678	2	[CCNA2, SERPINB5]
GO:0017076	purine nucleotide binding	0.014006	0.44819	0.210964	0.632892	[4, 5]	Group7	0.246427	5	[AURKA, CDK1, CTPS1, MET, NME1]
GO:0019207	kinase regulator activity	0.0136578	0.450706	0.210964	0.632892	[3, 4, 5, 6]	Group7	0.843882	2	[CCNA2, CCNB1]
GO:0043549	regulation of kinase activity	0.00507897	0.248869	0.210964	0.632892	[4, 5]	Group7	0.412371	4	[CCNA2, CCNB1, CDK1, MET]
GO:0004674	protein serine/threonine kinase activity	0.00403949	0.201974	0.210964	0.632892	[4, 6]	Group7	0.43956	4	[AURKA, CCNA2, CCNB1, CDK1]
GO:0032555	purine ribonucleotide binding	0.0136122	0.462813	0.210964	0.632892	[4, 5, 6]	Group7	0.248139	5	[AURKA, CDK1, CTPS1, MET, NME1]
GO:0033674	positive regulation of kinase activity	0.00126033	0.0743597	0.210964	0.632892	[4, 5, 6]	Group7	0.60423	4	[CCNA2, CCNB1, CDK1, MET]
GO:0035173	histone kinase activity	6.45254e-05	0.00425867	0.210964	0.632892	[4, 6]	Group7	12.5	2	[AURKA, CDK1]
GO:0045859	regulation of protein kinase activity	0.0252258	0.706321	0.210964	0.632892	[4, 5, 6]	Group7	0.34965	3	[CCNA2, CCNB1, CDK1]
GO:0097472	cyclin-dependent protein kinase activity	0.000127969	0.00831795	0.210964	0.632892	[4, 6]	Group7	2.25564	3	[CCNA2, CCNB1, CDK1]
GO:0019887	protein kinase regulator activity	0.0105493	0.421971	0.210964	0.632892	[4, 5, 6, 7]	Group7	0.966184	2	[CCNA2, CCNB1]
GO:0045860	positive regulation of protein kinase activity	0.00899268	0.377692	0.210964	0.632892	[4, 5, 6, 7]	Group7	0.513699	3	[CCNA2, CCNB1, CDK1]

## Sheet: Sheet3
GOID	GOTerm	Term PValue	Term PValue Corrected with Bonferroni step down	Group PValue	Group PValue Corrected with Bonferroni step down	GOLevels	GOGroups	% Associated Genes	Nr. Genes	Associated Genes Found
GO:0042493	response to drug	1.44837e-05	0.00066625	1.44837e-05	5.79348e-05	[3]	Group0	1.12867	5	[CCNB1, CDK1, COL1A1, CTPS1, NME1]
GO:0072593	reactive oxygen species metabolic process	0.000923371	0.00461685	0.000923371	0.000923371	[3]	Group1	1.16732	3	[CCNA2, DDIT4, FOXM1]
GO:0000302	response to reactive oxygen species	0.000739067	0.00591253	0.000739067	0.00147813	[4]	Group2	1.2605	3	[CDK1, COL1A1, MET]
GO:0042542	response to hydrogen peroxide	0.000218737	0.0048122	0.000739067	0.00147813	[4, 5]	Group2	1.91083	3	[CDK1, COL1A1, MET]
GO:0070542	response to fatty acid	1.96932e-05	0.0008665	6.36836e-06	3.18418e-05	[4, 5]	Group3	4.28571	3	[CCNB1, NME1, SCD]
GO:0072522	purine-containing compound biosynthetic process	0.000660746	0.00792895	6.36836e-06	3.18418e-05	[5]	Group3	1.31004	3	[NME1, SCD, SHMT2]
GO:0046390	ribose phosphate biosynthetic process	0.000677665	0.00745432	6.36836e-06	3.18418e-05	[5, 6]	Group3	1.2987	3	[CTPS1, NME1, SCD]
GO:1901293	nucleoside phosphate biosynthetic process	0.00144247	0.00144247	6.36836e-06	3.18418e-05	[5, 6, 7]	Group3	1	3	[CTPS1, NME1, SCD]
GO:0009165	nucleotide biosynthetic process	0.00141501	0.00424504	6.36836e-06	3.18418e-05	[6, 7, 8]	Group3	1.00671	3	[CTPS1, NME1, SCD]
GO:0009260	ribonucleotide biosynthetic process	0.000595785	0.00834099	6.36836e-06	3.18418e-05	[6, 7, 8, 9]	Group3	1.35747	3	[CTPS1, NME1, SCD]
GO:0046034	ATP metabolic process	9.93686e-05	0.0031798	0.000146195	0.000438584	[2]	Group4	1.1976	4	[CCNB1, CDK1, DDIT4, SHMT2]
GO:0031099	regeneration	0.00060367	0.00784771	0.000146195	0.000438584	[3]	Group4	1.35135	3	[CCNA2, CCNB1, CDK1]
GO:0045787	positive regulation of cell cycle	7.63131e-05	0.00282359	0.000146195	0.000438584	[3, 4, 5]	Group4	1.28205	4	[AURKA, CCNB1, CDK1, MAD2L1]
GO:0043467	regulation of generation of precursor metabolites and energy	8.27169e-06	0.000397041	0.000146195	0.000438584	[4, 5]	Group4	2.25989	4	[CCNB1, CDK1, DDIT4, SHMT2]
GO:0044772	mitotic cell cycle phase transition	2.71017e-06	0.000138219	0.000146195	0.000438584	[4, 5]	Group4	1.02564	6	[AURKA, CCNA2, CCNB1, CDK1, FOXM1, MAD2L1]
GO:0044839	cell cycle G2/M phase transition	1.93e-06	0.00010036	0.000146195	0.000438584	[4, 5]	Group4	1.70648	5	[AURKA, CCNA2, CCNB1, CDK1, FOXM1]
GO:0044843	cell cycle G1/S phase transition	3.98269e-05	0.00155325	0.000146195	0.000438584	[4, 5]	Group4	1.51515	4	[AURKA, CCNA2, CCNB1, CDK1]
GO:0090068	positive regulation of cell cycle process	2.3216e-05	0.000951856	0.000146195	0.000438584	[3, 4, 5, 6]	Group4	1.73913	4	[AURKA, CCNB1, CDK1, MAD2L1]
GO:0007051	spindle organization	0.00123208	0.00492832	0.000146195	0.000438584	[3, 4, 7]	Group4	1.05634	3	[AURKA, CCNB1, MAD2L1]
GO:0000819	sister chromatid segregation	0.000721174	0.00649057	0.000146195	0.000438584	[4, 5, 6]	Group4	1.27119	3	[CCNB1, CDK1, MAD2L1]
GO:0006119	oxidative phosphorylation	0.000202709	0.00466231	0.000146195	0.000438584	[3, 7]	Group4	1.96078	3	[CCNB1, CDK1, SHMT2]
GO:0042770	signal transduction in response to DNA damage	2.05632e-05	0.000863656	0.000146195	0.000438584	[4, 5, 6]	Group4	1.79372	4	[AURKA, CCNB1, CDK1, FOXM1]
GO:0045333	cellular respiration	0.000872314	0.00523388	0.000146195	0.000438584	[5]	Group4	1.19048	3	[CCNB1, CDK1, SHMT2]
GO:0045930	negative regulation of mitotic cell cycle	8.01787e-05	0.00288644	0.000146195	0.000438584	[4, 5, 6]	Group4	1.26582	4	[AURKA, CCNB1, CDK1, MAD2L1]
GO:0072331	signal transduction by p53 class mediator	2.79607e-06	0.000139804	0.000146195	0.000438584	[4, 5, 6]	Group4	1.58228	5	[AURKA, CCNB1, CDK1, DDIT4, FOXM1]
GO:0140014	mitotic nuclear division	0.000137051	0.00342628	0.000146195	0.000438584	[4, 5, 7]	Group4	1.10193	4	[AURKA, CCNB1, CDK1, MAD2L1]
GO:1902850	microtubule cytoskeleton organization involved in mitosis	0.000595785	0.00834099	0.000146195	0.000438584	[4, 5, 7]	Group4	1.35747	3	[AURKA, CCNB1, MAD2L1]
GO:0000082	G1/S transition of mitotic cell cycle	0.000757241	0.00530069	0.000146195	0.000438584	[5, 6]	Group4	1.25	3	[AURKA, CCNB1, CDK1]
GO:0000086	G2/M transition of mitotic cell cycle	1.57144e-06	8.32863e-05	0.000146195	0.000438584	[5, 6]	Group4	1.77936	5	[AURKA, CCNA2, CCNB1, CDK1, FOXM1]
GO:1901988	negative regulation of cell cycle phase transition	9.82225e-05	0.00324134	0.000146195	0.000438584	[4, 5, 6, 7]	Group4	1.2012	4	[AURKA, CCNB1, CDK1, MAD2L1]
GO:0007052	mitotic spindle organization	0.000451742	0.00722787	0.000146195	0.000438584	[4, 5, 6, 8]	Group4	1.49254	3	[AURKA, CCNB1, MAD2L1]
GO:0000070	mitotic sister chromatid segregation	0.000432311	0.00734928	0.000146195	0.000438584	[4, 5, 6, 7, 8]	Group4	1.51515	3	[CCNB1, CDK1, MAD2L1]
GO:0000075	cell cycle checkpoint signaling	1.98482e-05	0.000853474	0.000146195	0.000438584	[4, 5, 6, 7, 8]	Group4	1.80995	4	[AURKA, CCNB1, CDK1, MAD2L1]
GO:0007088	regulation of mitotic nuclear division	7.62349e-05	0.00289693	0.000146195	0.000438584	[4, 5, 6, 7, 8]	Group4	2.72727	3	[AURKA, CCNB1, MAD2L1]
GO:0009060	aerobic respiration	0.000492276	0.00738414	0.000146195	0.000438584	[6]	Group4	1.44928	3	[CCNB1, CDK1, SHMT2]
GO:0030330	DNA damage response, signal transduction by p53 class mediator	1.53974e-06	8.3146e-05	0.000146195	0.000438584	[5, 6, 7]	Group4	3.44828	4	[AURKA, CCNB1, CDK1, FOXM1]
GO:0051783	regulation of nuclear division	0.000162624	0.00390297	0.000146195	0.000438584	[5, 6, 7]	Group4	2.11268	3	[AURKA, CCNB1, MAD2L1]
GO:1902749	regulation of cell cycle G2/M phase transition	0.000686228	0.00686228	0.000146195	0.000438584	[5, 6, 7]	Group4	1.2931	3	[AURKA, CCNB1, CDK1]
GO:1902806	regulation of cell cycle G1/S phase transition	0.000326991	0.00588583	0.000146195	0.000438584	[5, 6, 7]	Group4	1.66667	3	[AURKA, CCNB1, CDK1]
GO:0007093	mitotic cell cycle checkpoint signaling	7.90805e-06	0.000387495	0.000146195	0.000438584	[4, 5, 6, 7, 8, 9]	Group4	2.28571	4	[AURKA, CCNB1, CDK1, MAD2L1]
GO:0097472	cyclin-dependent protein kinase activity	0.000133978	0.00361742	0.000146195	0.000438584	[4, 5, 8, 9]	Group4	2.25564	3	[CCNA2, CCNB1, CDK1]
GO:1901991	negative regulation of mitotic cell cycle phase transition	3.75212e-05	0.00150085	0.000146195	0.000438584	[5, 6, 7, 8]	Group4	1.53846	4	[AURKA, CCNB1, CDK1, MAD2L1]
GO:1902807	negative regulation of cell cycle G1/S phase transition	8.9285e-05	0.00303569	0.000146195	0.000438584	[5, 6, 7, 8]	Group4	2.58621	3	[AURKA, CCNB1, CDK1]
GO:0010389	regulation of G2/M transition of mitotic cell cycle	0.00060367	0.00784771	0.000146195	0.000438584	[6, 7, 8]	Group4	1.35135	3	[AURKA, CCNB1, CDK1]
GO:0031570	DNA integrity checkpoint signaling	0.000296011	0.0056242	0.000146195	0.000438584	[5, 6, 7, 8, 9]	Group4	1.72414	3	[AURKA, CCNB1, CDK1]
GO:2000045	regulation of G1/S transition of mitotic cell cycle	0.000222868	0.00468023	0.000146195	0.000438584	[6, 7, 8]	Group4	1.89873	3	[AURKA, CCNB1, CDK1]
GO:0000077	DNA damage checkpoint signaling	0.000253215	0.0050643	0.000146195	0.000438584	[5, 6, 7, 8, 9, 10]	Group4	1.81818	3	[AURKA, CCNB1, CDK1]
GO:0004693	cyclin-dependent protein serine/threonine kinase activity	0.000122387	0.00354924	0.000146195	0.000438584	[5, 6, 9, 10]	Group4	2.32558	3	[CCNA2, CCNB1, CDK1]
GO:0016579	protein deubiquitination	0.0014287	0.0028574	0.000146195	0.000438584	[6, 7, 8, 9]	Group4	1.00334	3	[CCNA2, CDK1, SHMT2]
GO:0018209	peptidyl-serine modification	0.000135602	0.00352564	0.000146195	0.000438584	[7, 8]	Group4	1.10497	4	[AURKA, CCNB1, CDK1, DDIT4]
GO:0044774	mitotic DNA integrity checkpoint signaling	0.000125221	0.00350619	0.000146195	0.000438584	[5, 6, 7, 8, 9, 10]	Group4	2.30769	3	[AURKA, CCNB1, CDK1]
GO:0044819	mitotic G1/S transition checkpoint signaling	1.96932e-05	0.0008665	0.000146195	0.000438584	[5, 6, 7, 8, 9, 10]	Group4	4.28571	3	[AURKA, CCNB1, CDK1]
GO:2000134	negative regulation of G1/S transition of mitotic cell cycle	8.04353e-05	0.00281524	0.000146195	0.000438584	[6, 7, 8, 9]	Group4	2.67857	3	[AURKA, CCNB1, CDK1]
GO:0016572	histone phosphorylation	2.48736e-08	1.39292e-06	0.000146195	0.000438584	[7, 8, 9]	Group4	9.52381	4	[AURKA, CCNA2, CCNB1, CDK1]
GO:0018105	peptidyl-serine phosphorylation	0.000100524	0.00311626	0.000146195	0.000438584	[7, 8, 9]	Group4	1.19403	4	[AURKA, CCNB1, CDK1, DDIT4]
GO:0044773	mitotic DNA damage checkpoint signaling	0.000111472	0.00334416	0.000146195	0.000438584	[6, 7, 8, 9, 10, 11]	Group4	2.4	3	[AURKA, CCNB1, CDK1]
GO:0031145	anaphase-promoting complex-dependent catabolic process	4.84866e-07	2.66676e-05	0.000146195	0.000438584	[7, 8, 9, 10, 11]	Group4	4.5977	4	[AURKA, CCNB1, CDK1, MAD2L1]
GO:0031571	mitotic G1 DNA damage checkpoint signaling	1.88578e-05	0.000848601	0.000146195	0.000438584	[6, 7, 8, 9, 10, 11, 12]	Group4	4.34783	3	[AURKA, CCNB1, CDK1]
GO:0006977	DNA damage response, signal transduction by p53 class mediator resulting in cell cycle arrest	1.05893e-05	0.000497698	0.000146195	0.000438584	[6, 7, 8, 9, 10, 11, 12, 13]	Group4	5.26316	3	[AURKA, CCNB1, CDK1]
